# Supplementary material for: Two domains of Tim50 coordinate translocation of proteins across the two mitochondrial membranes
Source: Life Sci Alliance. 2023 Sep 25;6(12):e202302122. doi: 10.26508/lsa.202302122 (PMC10520260; doi:10.26508/lsa.202302122)
Supplement: Supplementary file 1 [file LSA-2023-02122_TableS1.xlsx]

## Sheet: EukProt
Proteome ID	Specie Name	Lineage	Tim50 hits n	Tim50 IDs
EP00001	Collodictyon triciliatum	Diphylleida	1	P188190
EP00002	Diphylleia rotans	Diphylleida	7	P002993;P022230;P022236;P022238;P031322;P040828;P040829
EP00003	Mantamonas plastica	Mantamonas	1	P026224
EP00004	Rigifila ramosa	Rigifilida	1	P018152
EP00005	Dracoamoeba jomungandri	Amoebozoa	0
EP00006	Acanthamoeba castellanii	Amoebozoa	2	P005622;P008358
EP00007	Cunea sp BSH-02190019	Amoebozoa	2	P007194;P010018
EP00008	Paramoeba atlantica	Amoebozoa	1	P003970
EP00009	Paramoeba aestuarina	Amoebozoa	1	P004367
EP00010	Vexillifera abyssalis	Amoebozoa	0
EP00011	Vannellida sp DIVA3-517-6-12	Amoebozoa	0
EP00012	Vannella robusta	Amoebozoa	1	P006492
EP00013	Stygamoeba regulata	Amoebozoa	0
EP00014	Entamoeba dispar	Amoebozoa	0
EP00015	Entamoeba histolytica	Amoebozoa	0
EP00016	Entamoeba nuttalli	Amoebozoa	0
EP00017	Entamoeba invadens	Amoebozoa	0
EP00019	Armaparvus languidus	Amoebozoa	1	P012003
EP00020	Sapocribrum chincoteaguense	Amoebozoa	0
EP00021	Heterostelium album	Amoebozoa	1	P003939
EP00022	Cavenderia fasciculata	Amoebozoa	4	P000955;P002763;P003934;P007364
EP00023	Dictyostelium discoideum	Amoebozoa	3	P001010;P011374;P012140
EP00024	Dictyostelium purpureum	Amoebozoa	1	P001655
EP00025	Tieghemostelium lacteum	Amoebozoa	2	P002894;P007893
EP00026	Physarum polycephalum	Amoebozoa	3	P001722;P004326;P005471
EP00027	Filamoeba sp ATCC50430	Amoebozoa	2	P005840;P010955
EP00028	Trichosphaerium sp Am-I-7-wt	Amoebozoa	0
EP00029	Vermamoeba vermiformis	Amoebozoa	0
EP00030	Apusomonadida sp AF-17	Apusomonada	1	P008146
EP00031	Thecamonas trahens	Apusomonada	3	P000681;P005173;P007801
EP00032	Breviata anathema	Breviates	0
EP00033	Pygsuia biforma	Breviates	2	P002893;P005984
EP00034	Subulatomonas tetraspora	Breviates	0
EP00035	Acanthoeca spectabilis	Other Opisthokonts	1	P009805
EP00036	Acanthoecidae sp 10tr	Other Opisthokonts	1	P019396
EP00037	Helgoeca nana	Other Opisthokonts	1	P033035
EP00038	Savillea parva	Other Opisthokonts	1	P003479
EP00039	Didymoeca costata	Other Opisthokonts	0
EP00040	Diaphanoeca grandis	Other Opisthokonts	1	P011342
EP00041	Stephanoeca diplocostata	Other Opisthokonts	0
EP00042	Codosiga hollandica	Other Opisthokonts	3	P031187;P036093;P036094
EP00043	Microstomoeca roanoka	Other Opisthokonts	1	P016343
EP00044	Salpingoeca rosetta	Other Opisthokonts	2	P000306;P005521
EP00045	Choanoeca perplexa	Other Opisthokonts	1	P004543
EP00046	Monosiga brevicollis	Other Opisthokonts	2	P004053;P008176
EP00047	Mylnosiga fluctuans	Other Opisthokonts	1	P004412
EP00048	Salpingoeca helianthica	Other Opisthokonts	2	P016568;P016680
EP00049	Salpingoeca infusionum	Other Opisthokonts	1	P008773
EP00050	Salpingoeca kvevrii	Other Opisthokonts	1	P008231
EP00051	Salpingoeca urceolata	Other Opisthokonts	1	P010153
EP00052	Salpingoeca macrocollata	Other Opisthokonts	2	P006620;P021311
EP00053	Salpingoeca punica	Other Opisthokonts	1	P006379
EP00054	Salpingoeca dolichothecata	Other Opisthokonts	2	P006778;P028222
EP00055	Hartaetosiga balthica	Other Opisthokonts	1	P010431
EP00056	Hartaetosiga gracilis	Other Opisthokonts	2	P018968;P020281
EP00057	Strongylocentrotus purpuratus	Metazoa	2	P019126;P032133
EP00058	Branchiostoma floridae	Metazoa	1	P026870
EP00059	Ciona intestinalis	Metazoa	2	P002549;P009159
EP00060	Petromyzon marinus	Metazoa	4	P016884;P019886;P037372;P042535
EP00061	Rhincodon typus	Metazoa	0
EP00062	Callorhinchus milii	Metazoa	0
EP00063	Salmo salar	Metazoa	5	P003215;P004452;P036341;P042788;P094729
EP00064	Thunnus orientalis	Metazoa	2	P006111;P020633
EP00065	Mola mola	Metazoa	1	P016560
EP00066	Takifugu rubripes	Metazoa	2	P015698;P030189
EP00067	Danio rerio	Metazoa	3	P001610;P013472;P045899
EP00068	Latimeria chalumnae	Metazoa	2	P001285;P031903
EP00069	Balaena mysticetus	Metazoa	2	P003017;P015317
EP00070	Physeter catodon	Metazoa	3	P000449;P006787;P033867
EP00071	Canis lupus	Metazoa	2	P040634;P055945
EP00072	Mus musculus	Metazoa	3	P019493;P019845;P065666
EP00073	Rattus norvegicus	Metazoa	7	P005183;P018079;P028069;P028070;P050213;P050214;P050215
EP00074	Homo sapiens	Metazoa	3	P007024;P038386;P071576
EP00075	Anas platyrhynchos	Metazoa	0
EP00076	Gallus gallus	Metazoa	1	P030975
EP00077	Pelodiscus sinensis	Metazoa	0
EP00078	Anolis carolinensis	Metazoa	2	P007087;P007836
EP00079	Xenopus tropicalis	Metazoa	2	P003057;P006089
EP00080	Pristionchus pacificus	Metazoa	2	P001676;P013946
EP00081	Caenorhabditis elegans	Metazoa	3	P005049;P005050;P023374
EP00082	Ixodes scapularis	Metazoa	1	P010195
EP00083	Stegodyphus mimosarum	Metazoa	0
EP00084	Strigamia maritima	Metazoa	2	P001363;P006455
EP00085	Daphnia pulex	Metazoa	1	P020708
EP00087	Eurytemora affinis	Metazoa	1	P001900
EP00088	Acartia fossae	Metazoa	2	P032167;P033603
EP00090	Calanus glacialis	Metazoa	1	P001720
EP00091	Calanus sinicus	Metazoa	0
EP00092	Neocalanus flemingeri	Metazoa	1	P026947
EP00093	Oithona nana	Metazoa	1	P010390
EP00094	Tigriopus californicus	Metazoa	2	P008167;P008904
EP00095	Tigriopus kingsejongensis	Metazoa	3	P002904;P004492;P007019
EP00096	Caligus rogercresseyi	Metazoa	4	P008582;P009372;P009373;P009374
EP00097	Lepeophtheirus salmonis	Metazoa	2	P006709;P010791
EP00098	Tribolium castaneum	Metazoa	1	P021057
EP00099	Drosophila melanogaster	Metazoa	5	P013571;P016376;P018943;P020536;P020767
EP00100	Culex quinquefasciatus	Metazoa	1	P003413
EP00101	Apis mellifera	Metazoa	1	P020846
EP00102	Acyrthosiphon pisum	Metazoa	4	P001263;P002017;P004957;P015085
EP00103	Capitella teleta	Metazoa	1	P017574
EP00104	Lingula anatina	Metazoa	4	P011242;P012627;P013064;P013065
EP00105	Crassostrea gigas	Metazoa	0
EP00106	Octopus bimaculoides	Metazoa	1	P009305
EP00107	Lottia gigantea	Metazoa	0
EP00108	Taenia solium	Metazoa	0
EP00109	Schistosoma mansoni	Metazoa	3	P003561;P011124;P011125
EP00110	Nematostella vectensis	Metazoa	2	P007872;P014839
EP00111	Clytia hemisphaerica	Metazoa	0
EP00112	Aurelia sp Birch-Aquarium-sp1	Metazoa	1	P011052
EP00113	Trichoplax adhaerens	Metazoa	1	P010966
EP00114	Trichoplax sp H2	Metazoa	1	P009082
EP00115	Mnemiopsis leidyi	Metazoa	2	P000588;P005766
EP00116	Pleurobrachia bachei	Metazoa	1	P006512
EP00117	Sycon ciliatum	Metazoa	2	P001337;P047860
EP00118	Oscarella pearsei	Metazoa	2	P003629;P003630
EP00119	Amphimedon queenslandica	Metazoa	1	P002095
EP00120	Capsaspora owczarzaki	Other Opisthokonts	1	P000963
EP00121	Abeoforma whisleri	Other Opisthokonts	0
EP00122	Pirum gemmata	Other Opisthokonts	0
EP00123	Amoebidium parasiticum	Other Opisthokonts	1	P016001
EP00124	Ichthyophonus hoferi	Other Opisthokonts	2	P002412;P004010
EP00125	Sphaeroforma arctica	Other Opisthokonts	0
EP00126	Sphaerothecum destruens	Other Opisthokonts	1	P000758
EP00127	Corallochytrium limacisporum	Other Opisthokonts	1	P000497
EP00128	Syssomonas multiformis	Other Opisthokonts	4	P002324;P002325;P002327;P002328
EP00129	Allomyces macrogynus	Fungi	2	P000298;P011198
EP00130	Batrachochytrium dendrobatidis	Fungi	0
EP00131	Spizellomyces punctatus	Fungi	1	P004672
EP00132	Gonapodya prolifera	Fungi	0
EP00133	Fusarium graminearum	Fungi	2	P011607;P012825
EP00134	Neurospora crassa	Fungi	1	P010616
EP00135	Aspergillus nidulans	Fungi	1	P004487
EP00136	Aspergillus niger	Fungi	1	P002456
EP00137	Aspergillus oryzae	Fungi	1	P006318
EP00138	Coccidioides posadasii	Fungi	1	P006719
EP00139	Candida albicans	Fungi	2	P002026;P005740
EP00140	Debaryomyces hansenii	Fungi	2	P001575;P002053
EP00141	Yarrowia lipolytica	Fungi	1	P001650
EP00142	Kluyveromyces lactis	Fungi	2	P003625;P003818
EP00143	Candida glabrata	Fungi	2	P002306;P003621
EP00144	Saccharomyces cerevisiae	Fungi	2	P002320;P005389
EP00145	Schizosaccharomyces pombe	Fungi	1	P003952
EP00146	Coprinopsis cinerea	Fungi	1	P001420
EP00147	Laccaria bicolor	Fungi	0
EP00148	Cryptococcus gattii	Fungi	1	P006218
EP00149	Cryptococcus neoformans	Fungi	1	P000643
EP00150	Ustilago maydis	Fungi	1	P001257
EP00151	Rhizophagus irregularis	Fungi	2	P015858;P022430
EP00152	Rhizopus delemar	Fungi	1	P010343
EP00153	Phycomyces blakesleeanus	Fungi	0
EP00154	Conidiobolus coronatus	Fungi	1	P002746
EP00155	Edhazardia aedis	Fungi	0
EP00156	Nosema bombycis	Fungi	0
EP00157	Rozella allomycis	Fungi	0
EP00158	Paraphelidium tribonemae	Fungi	2	P002785;P006972
EP00159	Fonticula alba	Other Opisthokonts	0
EP00160	Parvularia atlantis	Other Opisthokonts	2	P007785;P013620
EP00161	Ancyromonas sigmoides	Ancyromonadida	1	P024899
EP00162	Nutomonas longa	Ancyromonadida	1	P004094
EP00163	Fabomonas tropica	Ancyromonadida	2	P000662;P016630
EP00164	Ancoracysta twista	Ancoracysta	2	P008554;P017288
EP00165	Cyanidioschyzon merolae	Rhodophyta	1	P002557
EP00166	Cyanidium caldarium	Rhodophyta	0
EP00167	Galdieria sulphuraria	Rhodophyta	3	P004054;P004055;P006155
EP00168	Porphyra purpurea	Rhodophyta	0
EP00169	Porphyra umbilicalis	Rhodophyta	0
EP00170	Pyropia yezoensis	Rhodophyta	0
EP00171	Calliarthron tuberculosum	Rhodophyta	1	P017471
EP00172	Hildenbrandia rubra	Rhodophyta	1	P002776
EP00173	Palmaria palmata	Rhodophyta	0
EP00174	Griffithsia okiensis	Rhodophyta	0
EP00175	Furcellaria lumbricalis	Rhodophyta	0
EP00176	Chondrus crispus	Rhodophyta	2	P004089;P006068
EP00177	Eucheuma denticulatum	Rhodophyta	2	P003114;P003555
EP00178	Gracilaria changii	Rhodophyta	0
EP00179	Madagascaria erythrocladioides	Rhodophyta	0
EP00180	Rhodochaete pulchella	Rhodophyta	0
EP00181	Compsopogon caeruleus	Rhodophyta	0
EP00182	Erythrolobus australicus	Rhodophyta	0
EP00183	Erythrolobus madagascarensis	Rhodophyta	0
EP00184	Porphyridium aerugineum	Rhodophyta	2	P006172;P007958
EP00185	Porphyridium purpureum	Rhodophyta	1	P001533
EP00186	Timspurckia oligopyrenoides	Rhodophyta	0
EP00187	Rhodella violacea	Rhodophyta	0
EP00188	Purpureofilum apyrenoidigerum	Rhodophyta	0
EP00189	Rhodosorus marinus	Rhodophyta	2	P002687;P012584
EP00190	Bangiopsis sp CCMP1999	Rhodophyta	2	P000528;P001242
EP00191	Tetraselmis sp GSL018	Chloroplastida	0
EP00192	Tetraselmis astigmatica	Chloroplastida	4	P005719;P008547;P008746;P008839
EP00193	Tetraselmis chui	Chloroplastida	0
EP00195	Chlamydomonas chlamydogama	Chloroplastida	1	P005459
EP00197	Chlamydomonas leiostraca	Chloroplastida	2	P003319;P014588
EP00198	Chlamydomonas reinhardtii	Chloroplastida	1	P008565
EP00199	Chlamydomonas sp CCMP681	Chloroplastida	1	P000637
EP00200	Dunaliella tertiolecta	Chloroplastida	2	P006935;P016226
EP00201	Polytomella parva	Chloroplastida	1	P019146
EP00202	Volvox carteri	Chloroplastida	1	P002525
EP00203	Chlorella variabilis	Chloroplastida	0
EP00204	Picochlorum oklahomense	Chloroplastida	1	P001955
EP00205	Picochlorum sp RCC944	Chloroplastida	0
EP00206	Coccomyxa subellipsoidea	Chloroplastida	0
EP00207	Helicosporidium sp ATCC50920	Chloroplastida	1	P005055
EP00208	Stichococcus sp RCC1054	Chloroplastida	1	P007215
EP00209	Acetabularia acetabulum	Chloroplastida	0
EP00210	Caulerpa lentillifera	Chloroplastida	4	P000728;P006421;P007588;P009275
EP00211	Chloroparvula japonica	Chloroplastida	1	P007990
EP00212	Chloropicon laureae	Chloroplastida	0
EP00213	Chloropicon mariensis	Chloroplastida	1	P003537
EP00215	Chloropicon roscoffensis	Chloroplastida	0
EP00216	Chloropicon sp CCMP2111	Chloroplastida	0
EP00217	Crustomastix stigmatica	Chloroplastida	0
EP00218	Dolichomastix sp CCMP3274	Chloroplastida	0
EP00222	Ostreococcus lucimarinus	Chloroplastida	0
EP00223	Ostreococcus mediterraneus	Chloroplastida	1	P006627
EP00224	Ostreococcus tauri	Chloroplastida	1	P000963
EP00227	Mantoniella beaufortii	Chloroplastida	0
EP00228	Micromonas bravo	Chloroplastida	1	P003924
EP00229	Micromonas commoda	Chloroplastida	1	P004299
EP00230	Micromonas polaris	Chloroplastida	0
EP00231	Micromonas pusilla	Chloroplastida	1	P000706
EP00232	Nephroselmis pyriformis	Chloroplastida	0
EP00235	Prasinoderma singulare	Chloroplastida	0
EP00236	Picocystis salinarum	Chloroplastida	1	P006455
EP00237	Pycnococcus provasolii	Chloroplastida	1	P009996
EP00238	Polyblepharides amylifera	Chloroplastida	1	P010772
EP00239	Pterosperma sp CCMP1384	Chloroplastida	1	P006344
EP00240	Pyramimonas obovata	Chloroplastida	1	P006091
EP00241	Pyramimonas parkeae	Chloroplastida	1	P018173
EP00242	Pyramimonas sp CCMP2087	Chloroplastida	1	P018480
EP00243	Klebsormidium subtile	Chloroplastida	1	P004323
EP00244	Chara vulgaris	Chloroplastida	0
EP00245	Coleochaete scutata	Chloroplastida	0
EP00246	Nothoceros aenigmaticus	Chloroplastida	0
EP00247	Physcomitrium patens	Chloroplastida	1	P000748
EP00248	Marchantia polymorpha	Chloroplastida	1	P018977
EP00249	Psilotum nudum	Chloroplastida	1	P011657
EP00250	Pteridium aquilinum	Chloroplastida	1	P017244
EP00252	Welwitschia mirabilis	Chloroplastida	4	P012258;P026389;P026696;P026697
EP00253	Pinus taeda	Chloroplastida	0
EP00254	Amborella trichopoda	Chloroplastida	13	P001248;P003964;P004073;P011869;P016029;P016030;P016352;P016353;P016354;P016355;P016356;P016357;P021563
EP00255	Erythranthe guttata	Chloroplastida	1	P021688
EP00256	Glycine max	Chloroplastida	5	P005416;P006009;P023073;P055432;P066726
EP00257	Ricinus communis	Chloroplastida	2	P018312;P023411
EP00258	Populus trichocarpa	Chloroplastida	4	P000632;P009832;P013074;P035401
EP00259	Arabidopsis lyrata	Chloroplastida	4	P011367;P011518;P013965;P015084
EP00260	Arabidopsis thaliana	Chloroplastida	4	P004792;P022953;P022954;P024027
EP00261	Vitis vinifera	Chloroplastida	3	P001312;P014768;P038681
EP00262	Sarcandra glabra	Chloroplastida	1	P009145
EP00263	Brachypodium distachyon	Chloroplastida	4	P007032;P008310;P010449;P018102
EP00264	Hordeum vulgare	Chloroplastida	8	P178919;P205295;P205301;P207423;P207425;P207426;P207428;P207430
EP00265	Oryza sativa	Chloroplastida	2	P002270;P012658
EP00266	Sorghum bicolor	Chloroplastida	2	P012171;P019835
EP00267	Zea mays	Chloroplastida	5	P002002;P005699;P026177;P026401;P046567
EP00268	Persea americana	Chloroplastida	1	P067072
EP00269	Selaginella moellendorffii	Chloroplastida	9	P010995;P012636;P014238;P019023;P019024;P019025;P021246;P021247;P021248
EP00270	Netrium digitus	Chloroplastida	0
EP00271	Cylindrocystis brebissonii	Chloroplastida	1	P012988
EP00274	Cyanoptyche gloeocystis	Glaucophyta	1	P006372
EP00275	Glaucocystis incrassata	Glaucophyta	0
EP00276	Gloeochaete wittrockiana	Glaucophyta	0
EP00277	Geminigera cryophila	Cryptophyta	1	P016057
EP00279	Guillardia theta	Cryptophyta	0
EP00281	Chroomonas sp CCMP1168	Cryptophyta	0
EP00282	Hemiselmis andersenii	Cryptophyta	1	P022906
EP00283	Hemiselmis rufescens	Cryptophyta	0
EP00284	Hemiselmis tepida	Cryptophyta	1	P011364
EP00285	Hemiselmis virescens	Cryptophyta	1	P013939
EP00286	Rhodomonas abbreviata	Cryptophyta	1	P027949
EP00287	Rhodomonas sp CCMP768	Cryptophyta	2	P010255;P010830
EP00288	Rhodomonas lens	Cryptophyta	1	P011814
EP00290	Baffinella frigidus	Cryptophyta	1	P053416
EP00291	Cryptomonas curvata	Cryptophyta	0
EP00292	Cryptomonas paramecium	Cryptophyta	0
EP00293	Proteomonas sulcata	Cryptophyta	0
EP00294	Goniomonas avonlea	Cryptophyta	1	P008722
EP00295	Goniomonas pacifica	Cryptophyta	2	P045918;P046797
EP00296	Roombia truncata	Katablepharida	1	P000113
EP00297	Palpitomonas bilix	Palpitomonas	6	P005538;P009337;P009372;P009685;P009894;P009929
EP00298	Acanthocystis sp HF-20	Centrohelida	1	P004051
EP00299	Pterocystis sp 00344	Centrohelida	1	P005928
EP00300	Choanocystis sp HF-7	Centrohelida	2	P026685;P030903
EP00301	Raphidiophrys heterophryoidea	Centrohelida	1	P021598
EP00302	Diacronema sp CCMP2436	Haptophyta	1	P027864
EP00303	Exanthemachrysis gayraliae	Haptophyta	0
EP00304	Pavlova gyrans	Haptophyta	0
EP00306	Pavlova sp CCMP459	Haptophyta	0
EP00307	Rebecca sp RCC1486	Haptophyta	0
EP00308	Calcidiscus leptoporus	Haptophyta	0
EP00310	Coccolithus braarudii	Haptophyta	1	P017768
EP00312	Isochrysidales sp CCMP1244	Haptophyta	0
EP00314	Emiliania huxleyi	Haptophyta	0
EP00315	Gephyrocapsa oceanica	Haptophyta	0
EP00316	Scyphosphaera apsteinii	Haptophyta	1	P024034
EP00320	Phaeocystis rex	Haptophyta	0
EP00321	Phaeocystis globosa	Haptophyta	0
EP00322	Chrysochromulina rotalis	Haptophyta	1	P018619
EP00323	Chrysochromulina tobinii	Haptophyta	0
EP00324	Dicrateria rotunda	Haptophyta	0
EP00325	Prymnesiales sp UTEX-LB-985	Haptophyta	0
EP00326	Haptolina ericina	Haptophyta	1	P021986
EP00327	Prymnesium parvum	Haptophyta	0
EP00329	Picozoa sp Boothbay-MS584-11	Picozoa	0
EP00330	Aristerostoma sp ATCC50986	Alveolata	0
EP00331	Platyophrya macrostoma	Alveolata	6	P002457;P003033;P011803;P018238;P018303;P031273
EP00332	Ichthyophthirius multifiliis	Alveolata	2	P000572;P002065
EP00333	Tetrahymena thermophila	Alveolata	2	P000154;P012547
EP00334	Paramecium tetraurelia	Alveolata	5	P007518;P013986;P023123;P029472;P036804
EP00335	Anophryoides haemophila	Alveolata	0
EP00336	Pseudocohnilembus persalinus	Alveolata	3	P001822;P002542;P011507
EP00339	Tiarina fusa	Alveolata	3	P005628;P027512;P029557
EP00340	Litonotus pictus	Alveolata	0
EP00341	Mesodinium pulex	Alveolata	0
EP00343	Euplotes focardii	Alveolata	0
EP00344	Euplotes crassus	Alveolata	0
EP00345	Euplotes harpa	Alveolata	0
EP00347	Sterkiella histriomuscorum	Alveolata	1	P022420
EP00348	Stylonychia lemnae	Alveolata	3	P003513;P009905;P012388
EP00349	Pseudokeronopsis sp Brazil	Alveolata	0
EP00350	Pseudokeronopsis sp OXSARD2	Alveolata	0
EP00351	Strombidinopsis sp SopsisLIS2011	Alveolata	0
EP00352	Strombidinopsis acuminata	Alveolata	0
EP00353	Schmidingerella taraikaensis	Alveolata	0
EP00354	Favella ehrenbergii	Alveolata	0
EP00355	Strombidium rassoulzadegani	Alveolata	1	P007161
EP00356	Strombidium inclinatum	Alveolata	1	P009180
EP00357	Protocruzia adherens	Alveolata	1	P018242
EP00358	Blepharisma japonicum	Alveolata	0
EP00359	Climacostomum virens	Alveolata	0
EP00360	Condylostoma magnum	Alveolata	0
EP00361	Fabrea salina	Alveolata	0
EP00362	Geleiidae sp MMETSP1317	Alveolata	0
EP00364	Plasmodium chabaudi	Alveolata	2	P002875;P004847
EP00365	Plasmodium falciparum	Alveolata	0
EP00366	Plasmodium knowlesi	Alveolata	0
EP00367	Plasmodium vivax	Alveolata	0
EP00369	Babesia microti	Alveolata	1	P002589
EP00370	Babesia bigemina	Alveolata	0
EP00371	Babesia bovis	Alveolata	1	P001194
EP00372	Theileria equi	Alveolata	1	P002225
EP00373	Theileria annulata	Alveolata	1	P002015
EP00374	Theileria orientalis	Alveolata	1	P000969
EP00375	Theileria parva	Alveolata	2	P000281;P003842
EP00376	Eimeria tenella	Alveolata	2	P002076;P003674
EP00377	Hammondia hammondi	Alveolata	1	P000562
EP00378	Neospora caninum	Alveolata	0
EP00379	Toxoplasma gondii	Alveolata	0
EP00380	Ascogregarina taiwanensis	Alveolata	0
EP00381	Gregarina niphandrodes	Alveolata	0
EP00382	Lankesteria abbotti	Alveolata	0
EP00384	Cryptosporidium muris	Alveolata	0
EP00386	Alphamonas edax	Alveolata	1	P004837
EP00388	Colpodella angusta	Alveolata	3	P014100;P040409;P048185
EP00389	Voromonas pontica	Alveolata	0
EP00390	Vitrella brassicaformis	Alveolata	2	P019214;P020999
EP00391	Amoebophrya sp Ameob2	Alveolata	0
EP00392	Amoebophrya sp AT5.2	Alveolata	0
EP00395	MALV-II sp L67-2	Alveolata	0
EP00396	MALV-II-16 sp LP-1	Alveolata	0
EP00397	Hematodinium sp SG-2012	Alveolata	15	P021057;P021069;P022517;P023927;P024087;P024664;P025482;P025929;P026038;P027611;P029481;P030163;P031619;P032864;P038034
EP00398	MALV-I-01 sp L67-1	Alveolata	0
EP00399	MALV-I-05 sp L67-4	Alveolata	0
EP00400	MALV-I sp L67-5	Alveolata	0
EP00401	Gymnodinium catenatum	Alveolata	1	P078860
EP00403	Amphidinium massartii	Alveolata	1	P008380
EP00404	Azadinium spinosum	Alveolata	1	P051768
EP00405	Crypthecodinium cohnii	Alveolata	1	P017691
EP00406	Dinophysis acuminata	Alveolata	1	P012590
EP00408	Alexandrium pacificum	Alveolata	1	P009788
EP00409	Alexandrium fundyense	Alveolata	2	P000263;P006259
EP00411	Alexandrium monilatum	Alveolata	1	P001863
EP00413	Alexandrium margalefii	Alveolata	0
EP00414	Alexandrium minutum	Alveolata	0
EP00415	Alexandrium ostenfeldii	Alveolata	0
EP00416	Gambierdiscus australes	Alveolata	1	P007902
EP00418	Pyrodinium bahamense	Alveolata	2	P023421;P043726
EP00419	Tripos fusus	Alveolata	0
EP00420	Gonyaulax spinifera	Alveolata	1	P024321
EP00421	Protoceratium reticulatum	Alveolata	0
EP00424	Heterocapsa rotundata	Alveolata	0
EP00425	Heterocapsa triquetra	Alveolata	1	P001600
EP00427	Karlodinium veneficum	Alveolata	1	P011750
EP00428	Durinskia dybowskii	Alveolata	2	P030253;P076958
EP00429	Kryptoperidinium foliaceum	Alveolata	2	P066715;P098357
EP00434	Breviolum minutum	Alveolata	2	P009977;P015149
EP00435	Cladocopium sp Y103	Alveolata	2	P034289;P034464
EP00437	Effrenium voratum	Alveolata	1	P012242
EP00438	Fugacium kawagutii	Alveolata	1	P031065
EP00439	Symbiodinium sp Y106	Alveolata	1	P039286
EP00440	Ansanella granifera	Alveolata	1	P031373
EP00441	Pelagodinium beii	Alveolata	1	P016309
EP00442	Polarella glacialis	Alveolata	1	P054830
EP00443	Scrippsiella acuminata	Alveolata	0
EP00444	Apocalathium aciculiferum	Alveolata	1	P029895
EP00445	Apocalathium hangoei	Alveolata	1	P005171
EP00446	Apocalathium sp SHHI-4	Alveolata	2	P005786;P081390
EP00448	Togula jolla	Alveolata	1	P007087
EP00449	Zooxanthella nutricula	Alveolata	0
EP00450	Noctiluca scintillans	Alveolata	2	P024994;P040635
EP00451	Oxyrrhis marina	Alveolata	4	P023199;P033511;P037678;P046326
EP00452	MALV-II sp L67-6	Alveolata	0
EP00453	Perkinsus chesapeaki	Alveolata	0
EP00454	Perkinsus marinus	Alveolata	0
EP00455	Lapot gusevi	Rhizaria	2	P030524;P043770
EP00456	Euglypha rotunda	Rhizaria	1	P038574
EP00457	Paulinella chromatophora	Rhizaria	1	P010989
EP00460	Paracercomonas marina	Rhizaria	0
EP00461	Guttulinopsis vulgaris	Rhizaria	0
EP00462	Mataza sp D1	Rhizaria	0
EP00463	Aulacantha scolymantha	Rhizaria	0
EP00465	Bigelowiella longifila	Rhizaria	0
EP00466	Bigelowiella natans	Rhizaria	1	P021553
EP00467	Chlorarachnion reptans	Rhizaria	3	P005536;P009342;P015841
EP00468	Gymnochlora sp CCMP2014	Rhizaria	0
EP00469	Lotharella globosa	Rhizaria	1	P001655
EP00470	Lotharella oceanica	Rhizaria	0
EP00471	Norrisiella sphaerica	Rhizaria	1	P002506
EP00472	Partenskyella glossopodia	Rhizaria	0
EP00473	Plasmodiophora brassicae	Rhizaria	1	P003481
EP00474	Spongospora subterranea	Rhizaria	1	P009004
EP00475	Leptophrys vorax	Rhizaria	2	P019571;P024505
EP00477	Mikrocytos mackini	Rhizaria	0
EP00478	Filoreta tenera	Rhizaria	0
EP00479	Gromia sphaerica	Rhizaria	1	P000910
EP00480	Reticulomyxa filosa	Rhizaria	8	P008611;P011028;P012820;P013198;P018253;P030216;P030937;P032820
EP00481	Brizalina sp 1-RS-2013	Rhizaria	0
EP00483	Globobulimina turgida	Rhizaria	0
EP00484	Ammonia sp Unknown	Rhizaria	0
EP00485	Elphidium margaritaceum	Rhizaria	1	P009134
EP00486	Rosalina sp Unknown	Rhizaria	0
EP00487	Bulimina marginata	Rhizaria	0
EP00488	Nonionellina sp 1-RS-2012	Rhizaria	0
EP00490	Sorites sp Unknown	Rhizaria	0
EP00492	Amphilonche elongata	Rhizaria	0
EP00493	Phyllostaurus siculus	Rhizaria	0
EP00494	Astrolonche serrata	Rhizaria	0
EP00495	Collosphaeridae sp 1-RS-2012	Rhizaria	0
EP00497	Spongosphaera streptacantha	Rhizaria	0
EP00499	Haloplacidia sp CaronLabIsolate	Stramenopila	1	P013402
EP00500	Bicosoecida sp ms1	Stramenopila	1	P001644
EP00501	MAST-03F sp TOSAG23-6	Stramenopila	1	P001899
EP00503	Blastocystis sp subtype4-isolateWR1	Stramenopila	1	P005238
EP00504	Blastocystis sp subtype7-strainB	Stramenopila	3	P000903;P002688;P004543
EP00505	MAST-04D sp SCG-Rhode-Island	Stramenopila	1	P003370
EP00510	Aplanochytrium minuta	Stramenopila	1	P002302
EP00511	Aplanochytrium stocchinoi	Stramenopila	1	P004168
EP00512	Aurantiochytrium limacinum	Stramenopila	2	P003286;P008210
EP00513	Hondaea fermentalgiana	Stramenopila	2	P008326;P008727
EP00514	Thraustochytrium sp LLF1b	Stramenopila	1	P010039
EP00515	Schizochytrium aggregatum	Stramenopila	1	P019056
EP00516	Mucochytrium quahogii	Stramenopila	1	P008615
EP00518	Triparma eleuthera	Stramenopila	1	P008603
EP00519	Triparma laevis	Stramenopila	0
EP00520	Triparma pacifica	Stramenopila	1	P006666
EP00521	Asterionellopsis glacialis	Stramenopila	0
EP00522	Entomoneis paludosa	Stramenopila	1	P005054
EP00523	Entomoneis sp CCMP467	Stramenopila	3	P006562;P015123;P021208
EP00525	Craspedostauros australis	Stramenopila	0
EP00526	Cylindrotheca closterium	Stramenopila	1	P016516
EP00527	Entomoneis sp CCMP2396	Stramenopila	1	P003187
EP00528	Fragilariopsis cylindrus	Stramenopila	0
EP00529	Nitzschia sp RCC80	Stramenopila	0
EP00530	Phaeodactylum tricornutum	Stramenopila	0
EP00531	Pseudo-nitzschia arenysensis	Stramenopila	1	P010145
EP00532	Pseudo-nitzschia australis	Stramenopila	0
EP00533	Pseudo-nitzschia delicatissima	Stramenopila	1	P005999
EP00534	Pseudo-nitzschia fraudulenta	Stramenopila	0
EP00535	Pseudo-nitzschia heimii	Stramenopila	0
EP00536	Pseudo-nitzschia multiseries	Stramenopila	0
EP00537	Pseudo-nitzschia pungens	Stramenopila	2	P002034;P004286
EP00538	Stauroneis constricta	Stramenopila	0
EP00539	Tryblionella compressa	Stramenopila	1	P002262
EP00540	Astrosyne radiata	Stramenopila	3	P005236;P007062;P022822
EP00541	Cyclophora tenuis	Stramenopila	3	P000770;P000861;P010140
EP00542	Grammatophora oceanica	Stramenopila	0
EP00543	Licmophora paradoxa	Stramenopila	1	P011047
EP00544	Gedaniella sp CCMP2646	Stramenopila	2	P004547;P008624
EP00545	Synedropsis sp CCMP1620	Stramenopila	2	P003280;P007359
EP00546	Thalassionema frauenfeldii	Stramenopila	1	P006921
EP00547	Thalassionema nitzschioides	Stramenopila	1	P015854
EP00548	Thalassiothrix antarctica	Stramenopila	1	P005652
EP00549	Striatella unipunctata	Stramenopila	0
EP00550	Attheya septentrionalis	Stramenopila	0
EP00551	Chaetoceros affinis	Stramenopila	2	P007474;P014356
EP00552	Chaetoceros brevis	Stramenopila	0
EP00553	Chaetoceros curvisetus	Stramenopila	1	P011234
EP00554	Chaetoceros debilis	Stramenopila	0
EP00555	Chaetoceros dichaeta	Stramenopila	0
EP00557	Chaetoceros sp GSL56	Stramenopila	1	P000367
EP00558	Chaetoceros sp UNC1202	Stramenopila	0
EP00559	Dactyliosolen fragilissimus	Stramenopila	1	P007065
EP00560	Eucampia antarctica	Stramenopila	1	P008630
EP00561	Arcocellulus cornucervis	Stramenopila	0
EP00562	Extubocellulus spinifer	Stramenopila	1	P021660
EP00563	Minutocellus polymorphus	Stramenopila	0
EP00565	Helicotheca tamesis	Stramenopila	0
EP00566	Odontella aurita	Stramenopila	1	P012267
EP00567	Pseudictyota dubia	Stramenopila	0
EP00568	Trieres chinensis	Stramenopila	0
EP00569	Conticribra weissflogii	Stramenopila	1	P009582
EP00571	Detonula confervacea	Stramenopila	1	P012590
EP00573	Skeletonema grethae	Stramenopila	1	P012351
EP00574	Skeletonema japonicum	Stramenopila	1	P010422
EP00577	Skeletonema sp RCC1716	Stramenopila	2	P011525;P011884
EP00578	Thalassiosira sp NH16	Stramenopila	1	P013067
EP00579	Thalassiosira antarctica	Stramenopila	1	P004300
EP00580	Thalassiosira gravida	Stramenopila	0
EP00581	Thalassiosira minuscula	Stramenopila	0
EP00582	Thalassiosira oceanica	Stramenopila	1	P032812
EP00584	Thalassiosira punctigera	Stramenopila	0
EP00585	Thalassiosira rotula	Stramenopila	1	P007611
EP00586	Coscinodiscus wailesii	Stramenopila	0
EP00587	Corethron hystrix	Stramenopila	1	P005371
EP00588	Corethron pennatum	Stramenopila	1	P012452
EP00590	Aulacoseira subarctica	Stramenopila	1	P011654
EP00591	Stephanopyxis turris	Stramenopila	0
EP00592	Proboscia alata	Stramenopila	1	P015156
EP00593	Proboscia inermis	Stramenopila	0
EP00594	Rhizosolenia setigera	Stramenopila	0
EP00595	Chromulina sp UTEXLB2642	Stramenopila	0
EP00596	Hydrurales sp CCMP1899	Stramenopila	0
EP00597	Dinobryon sp UTEXLB2267	Stramenopila	0
EP00598	Pedospumella elongata	Stramenopila	1	P006413
EP00599	Poterioochromonas sp BG-1	Stramenopila	0
EP00600	Ochromonadales sp CCMP1393	Stramenopila	0
EP00601	Ochromonadales sp CCMP2298	Stramenopila	1	P007797
EP00602	Paraphysomonas sp CaronLab	Stramenopila	0
EP00603	Paraphysomonas imperforata	Stramenopila	1	P000079
EP00604	Paraphysomonas vestita	Stramenopila	0
EP00605	Chrysophyceae sp TOSAG23-4	Stramenopila	0
EP00606	Chrysophyceae sp TOSAG23-5	Stramenopila	0
EP00607	Mallomonas marina	Stramenopila	1	P007797
EP00608	Synchroma pusillum	Stramenopila	0
EP00609	Ectocarpus siliculosus	Stramenopila	1	P012453
EP00610	Laminaria digitata	Stramenopila	0
EP00611	Tribonema gayanum	Stramenopila	1	P006362
EP00612	Vaucheria litorea	Stramenopila	1	P007538
EP00613	Pedinella sp CCMP2098	Stramenopila	1	P078602
EP00614	Pseudopedinella elastica	Stramenopila	1	P004989
EP00615	Pteridomonas danica	Stramenopila	0
EP00616	Rhizochromulina sp CCMP1243	Stramenopila	0
EP00617	Octactis speculum	Stramenopila	2	P017648;P018601
EP00618	Florenciella parvula	Stramenopila	1	P032694
EP00619	Florenciella sp RCC1007	Stramenopila	0
EP00620	Florenciella sp RCC1587	Stramenopila	0
EP00621	Florenciella sp RCC1693	Stramenopila	1	P008241
EP00622	Pseudochattonella farcimen	Stramenopila	0
EP00623	Microchloropsis gaditana	Stramenopila	0
EP00624	Nannochloropsis granulata	Stramenopila	0
EP00625	Aureococcus anophagefferens	Stramenopila	2	P003333;P003460
EP00628	Pelagophyceae sp CCMP2097	Stramenopila	1	P013807
EP00629	Pelagomonadales sp RCC1024	Stramenopila	1	P008785
EP00630	Chrysocystis fragilis	Stramenopila	0
EP00631	Chrysoreinhardia giraudii	Stramenopila	0
EP00632	Arachnochrysis sp CCMP2950	Stramenopila	0
EP00633	Aureoumbra lagunensis	Stramenopila	0
EP00634	Sargassococcus sp CCMP2135	Stramenopila	0
EP00635	Sarcinochrysidales sp CCMP3193	Stramenopila	0
EP00636	Phaeomonas parva	Stramenopila	1	P001547
EP00638	Chattonella subsalsa	Stramenopila	1	P019465
EP00639	Heterosigma akashiwo	Stramenopila	2	P017355;P020830
EP00640	Fibrocapsa japonica	Stramenopila	1	P001789
EP00641	Albugo candida	Stramenopila	0
EP00642	Albugo laibachii	Stramenopila	1	P003516
EP00643	Hyaloperonospora arabidopsidis	Stramenopila	1	P006733
EP00644	Phytophthora capsici	Stramenopila	1	P014827
EP00645	Phytophthora infestans	Stramenopila	2	P009310;P016617
EP00646	Phytophthora ramorum	Stramenopila	1	P002887
EP00647	Phytophthora sojae	Stramenopila	1	P003878
EP00648	Phytopythium vexans	Stramenopila	1	P006701
EP00649	Plasmopara halstedii	Stramenopila	1	P001456
EP00650	Pythium arrhenomanes	Stramenopila	1	P010440
EP00652	Aphanomyces astaci	Stramenopila	1	P001830
EP00653	Aphanomyces invadans	Stramenopila	1	P000784
EP00654	Saprolegnia diclina	Stramenopila	1	P015099
EP00655	Saprolegnia parasitica	Stramenopila	1	P004572
EP00656	Telonema subtile	Telonemia	1	P055957
EP00657	Telonema sp P-1	Telonemia	0
EP00658	Telonema sp P-2	Telonemia	9	P005910;P005911;P005912;P027936;P041836;P041837;P041838;P059412;P075745
EP00659	Diplonema papillatum	Discoba	3	P003673;P004079;P020362
EP00660	Eupelagonema oceanica	Discoba	0
EP00661	Eupelagonemidae sp cell13	Discoba	0
EP00662	Eupelagonemidae sp cell21	Discoba	0
EP00663	Eupelagonemidae sp cell21sb	Discoba	0
EP00664	Eupelagonemidae sp cell27	Discoba	0
EP00665	Eupelagonemidae sp cell47	Discoba	0
EP00666	Eupelagonemidae sp cell4sb	Discoba	0
EP00667	Euglena gracilis	Discoba	5	P007366;P009596;P011691;P015959;P017850
EP00668	Euglena longa	Discoba	9	P002091;P002713;P011238;P034591;P035744;P036388;P041645;P046018;P046076
EP00669	Euglena mutabilis	Discoba	1	P010642
EP00670	Eutreptiella braarudii	Discoba	1	P005225
EP00671	Bodo saltans	Discoba	1	P007735
EP00672	Neobodo designis	Discoba	3	P001932;P008272;P018566
EP00673	Leishmania infantum	Discoba	2	P003550;P005384
EP00674	Leishmania major	Discoba	2	P005426;P007279
EP00675	Leptomonas pyrrhocoris	Discoba	0
EP00676	Leptomonas seymouri	Discoba	1	P007521
EP00677	Phytomonas sp EM1	Discoba	2	P004103;P004849
EP00678	Phytomonas sp Hart1	Discoba	1	P004565
EP00679	Angomonas deanei	Discoba	2	P005020;P016249
EP00680	Strigomonas culicis	Discoba	3	P011313;P011556;P011812
EP00681	Trypanosoma brucei	Discoba	5	P000601;P000996;P003526;P005267;P005269
EP00682	Trypanosoma cruzi	Discoba	3	P004011;P015020;P015253
EP00683	Trypanosoma rangeli	Discoba	1	P002838
EP00684	Trypanosoma vivax	Discoba	0
EP00685	Perkinsela sp CCAP1560-4	Discoba	2	P001091;P002725
EP00686	Naegleria gruberi	Discoba	1	P015219
EP00688	Stachyamoeba lipophora	Discoba	0
EP00689	Sawyeria marylandensis	Discoba	0
EP00690	Seculamonas sp ecuadoriensis	Discoba	0
EP00691	Histiona aroides	Discoba	0
EP00692	Jakoba bahamiensis	Discoba	0
EP00693	Jakoba libera	Discoba	1	P002316
EP00694	Reclinomonas americana	Discoba	1	P007762
EP00695	Tsukubamonas globosa	Discoba	0
EP00696	Hemimastix kukwesjijk	Hemimastigophora	3	P011570;P014276;P014277
EP00697	Spironema sp BW2	Hemimastigophora	0
EP00698	Gefionella okellyi	Malawimonadida	4	P005565;P005567;P018683;P018684
EP00699	Malawimonas sp californiana	Malawimonadida	0
EP00700	Malawimonas jakobiformis	Malawimonadida	0
EP00701	Giardia intestinalis	Metamonada	0
EP00702	Spironucleus salmonicida	Metamonada	0
EP00703	Trepomonas sp PC1	Metamonada	0
EP00704	Kipferlia bialata	Metamonada	0
EP00705	Trichomonas vaginalis	Metamonada	0
EP00706	Tritrichomonas foetus	Metamonada	0
EP00708	Paratrimastix pyriformis	Metamonada	0
EP00727	Mastigamoeba balamuthi	Amoebozoa	0
EP00729	Bicosta minor	Other Opisthokonts	0
EP00730	Choanoeca flexa	Other Opisthokonts	1	P015374
EP00731	Ephydatia muelleri	Metazoa	0
EP00732	Lithocolla globosa	Other Opisthokonts	2	P001394;P003023
EP00733	Pompholyxophrys punicea	Other Opisthokonts	0
EP00734	Pompholyxophrys sp LG126	Other Opisthokonts	0
EP00735	Rhodelphis limneticus	Chloroplastida	2	P003276;P011639
EP00736	Rhodelphis marinus	Chloroplastida	1	P010248
EP00737	Agarophyton chilense	Rhodophyta	0
EP00738	Chloropicon primus	Chloroplastida	1	P005886
EP00740	Mantoniella antarctica	Chloroplastida	1	P003853
EP00741	Cyanophora paradoxa	Glaucophyta	3	P013241;P021250;P021251
EP00742	Colponemidia sp Colp-10	Alveolata	3	P005155;P006547;P006719
EP00743	Colponemidia sp Colp-15	Alveolata	2	P005023;P009142
EP00744	Colponema vietnamica	Alveolata	1	P023192
EP00745	Piridium sociabile	Alveolata	0
EP00746	Dinoflagellata sp MGD	Alveolata	4	P011559;P014434;P081510;P112722
EP00747	Dinoflagellata sp TGD	Alveolata	1	P165375
EP00749	Cafeteria burkhardae	Stramenopila	0
EP00750	Incisomonas marina	Stramenopila	4	P002358;P007904;P007905;P007906
EP00751	Fragilariopsis kerguelensis	Stramenopila	1	P000551
EP00752	Nemacystus decipiens	Stramenopila	1	P016337
EP00753	Platysulcus tardus	Stramenopila	1	P020231
EP00754	Rhynchopus humris	Discoba	6	P005238;P034181;P035251;P047306;P049981;P049982
EP00755	Sulcionema specki	Discoba	7	P011851;P014741;P018558;P020795;P023465;P025075;P031523
EP00756	Hemistasia phaeocysticola	Discoba	10	P008462;P008463;P021810;P021812;P045500;P051355;P057571;P060969;P061572;P066226
EP00757	Euglenozoa sp SAG-D1	Discoba	0
EP00758	Cryptobia borreli	Discoba	3	P003179;P005942;P005943
EP00759	Apiculatamorpha spiralis	Discoba	3	P002856;P040272;P040274
EP00760	Papus ankaliazontas	Discoba	2	P001051;P005147
EP00761	Pharyngomonas kirbyi	Discoba	2	P009575;P011251
EP00762	Andalucia godoyi	Discoba	2	P005112;P008245
EP00763	Giardia muris	Metamonada	0
EP00764	Aduncisulcus paluster	Metamonada	0
EP00766	Chilomastix caulleryi	Metamonada	0
EP00767	Chilomastix cuspidata	Metamonada	0
EP00768	Dysnectes brevis	Metamonada	0
EP00769	Ergobibamus cyprinoides	Metamonada	0
EP00770	Monocercomonoides exilis	Metamonada	0
EP00771	Trimastix marina	Metamonada	0
EP00775	Hariotina reticulata	Chloroplastida	1	P002545
EP00792	Barthelona sp PAP020	Metamonada	0
EP00793	Prasinoderma coloniale	Chloroplastida	0
EP00794	Sanderia malayensis	Metazoa	2	P015245;P020572
EP00795	Rhopilema esculentum	Metazoa	0
EP00796	Vickermania ingenoplastis	Discoba	9	P001936;P002321;P004304;P004403;P004481;P005309;P005627;P006621;P007535
EP00797	Seminavis robusta	Stramenopila	3	P002503;P030172;P034538
EP00798	Chlamydomonas sp ICE-L	Chloroplastida	1	P003574
EP00799	Chlamydomonas eustigma	Chloroplastida	1	P004411
EP00800	Vazella pourtalesii	Metazoa	2	P019505;P022518
EP00801	Mesodinium rubrum	Alveolata	3	P006362;P009679;P013038
EP00802	Teleaulax amphioxeia	Cryptophyta	0
EP00803	Ostreobium quekettii	Chloroplastida	5	P003650;P004392;P008769;P009299;P011559
EP00804	Cyclotella cryptica	Stramenopila	2	P023314;P031198
EP00806	Schmidingerella arcuata	Alveolata	0
EP00808	Paulinella micropora	Rhizaria	1	P020349
EP00810	Oxytricha trifallax	Alveolata	1	P021071
EP00811	Abedinium folium	Alveolata	2	P004014;P009394
EP00812	Abedinium dasypus	Alveolata	0
EP00813	Pythium oligandrum	Stramenopila	1	P000748
EP00814	Leptocylindrus danicus	Stramenopila	0
EP00815	Leptocylindrus aporus	Stramenopila	2	P004691;P006296
EP00816	Leptocylindrus hargravesii	Stramenopila	1	P004032
EP00817	Percolomonadidae sp ATCC50343	Discoba	0
EP00818	Percolomonas sp WS	Discoba	2	P005666;P006392
EP00820	Chromera velia	Alveolata	1	P029479
EP00821	Plasmodium berghei	Alveolata	2	P000238;P002764
EP00822	Plasmodium yoelii	Alveolata	2	P005478;P005590
EP00823	Brevimastigomonas motovehiculus	Rhizaria	0
EP00824	Muranothrix gubernata	Alveolata	2	P003397;P024024
EP00825	Cyclidium porcatum	Alveolata	2	P028903;P045166
EP00826	Nyctotherus ovalis	Alveolata	10	P012433;P012434;P012435;P012436;P012438;P014263;P032133;P037349;P037353;P060477
EP00827	Trimyema finlayi	Alveolata	0
EP00828	Plagiopyla frontata	Alveolata	6	P027409;P027410;P028424;P033955;P043429;P044119
EP00829	Urostomides striatus	Alveolata	1	P016839
EP00830	Metopus es	Alveolata	3	P000441;P015809;P019272
EP00831	Metopus contortus	Alveolata	38	P003900;P005249;P005250;P012957;P017491;P017492;P017493;P017494;P017495;P017496;P017497;P017498;P017499;P019664;P019665;P024173;P026395;P028948;P030325;P031428;P031429;P032900;P032901;P033118;P034806;P035452;P038487;P041206;P048778;P063041;P064241;P069968;P071901;P079918;P079930;P079932;P079933;P081334
EP00832	Piromyces sp E2	Fungi	0
EP00833	Pecoramyces ruminatium	Fungi	1	P018348
EP00834	Sanchytrium tribonematis	Fungi	2	P000550;P008812
EP00835	Amoeboradix gromovi	Fungi	1	P003136
EP00839	Anaeromyces robustus	Fungi	1	P012046
EP00840	Blyttiomyces helicus	Fungi	0
EP00841	Caulochytrium protostelioides	Fungi	0
EP00842	Homolaphlyctis polyrhiza	Fungi	0
EP00843	Neocallimastix californiae	Fungi	0
EP00844	Piromyces finnis	Fungi	0
EP00845	Rhizoclosmatium globosum	Fungi	1	P010469
EP00846	Dimargaris cristalligena	Fungi	0
EP00847	Piptocephalis cylindrospora	Fungi	0
EP00848	Thamnocephalis sphaerospora	Fungi	0
EP00849	Syncephalis pseudoplumigaleata	Fungi	0
EP00850	Spirogloea muscicola	Chloroplastida	2	P007719;P008943
EP00851	Chlamydomonas incerta	Chloroplastida	1	P016415
EP00852	Chlamydomonas schloesseri	Chloroplastida	1	P012617
EP00853	Edaphochlamys debaryana	Chloroplastida	1	P019089
EP00854	Cymbomonas tetramitiformis	Chloroplastida	0
EP00855	Neolecta irregularis	Fungi	2	P003370;P005562
EP00856	Taphrina deformans	Fungi	1	P002352
EP00857	Cystobasidium minutum	Fungi	0
EP00858	Microbotryum lychnidis-dioicae	Fungi	0
EP00859	Malassezia sympodialis	Fungi	0
EP00860	Wallemia mellicola	Fungi	0
EP00861	Lobosporangium transversale	Fungi	2	P002575;P006009
EP00862	Endogone sp FLAS-F59071	Fungi	1	P003579
EP00863	Basidiobolus meristosporus	Fungi	1	P002306
EP00864	Zancudomyces culisetae	Fungi	2	P004305;P005581
EP00865	Coemansia reversa	Fungi	1	P005877
EP00866	Antonospora locustae	Fungi	1	P000276
EP00867	Encephalitozoon hellem	Fungi	0
EP00868	Enterocytozoon bieneusi	Fungi	0
EP00869	Nematocida parisii	Fungi	0
EP00870	Mitosporidium daphniae	Fungi	1	P000638
EP00871	Galdieria phlegrea	Rhodophyta	2	P001938;P004293
EP00872	Gracilariopsis chorda	Rhodophyta	1	P001832
EP00873	Tetraselmis striata	Chloroplastida	3	P002165;P016036;P045593
EP00874	Dunaliella salina	Chloroplastida	1	P011485
EP00875	Gonium pectorale	Chloroplastida	1	P015118
EP00876	Tetrabaena socialis	Chloroplastida	1	P012552
EP00877	Chromochloris zofingiensis	Chloroplastida	1	P006141
EP00878	Enallax costatus	Chloroplastida	1	P002564
EP00879	Flechtneria rotunda	Chloroplastida	1	P000046
EP00880	Monoraphidium neglectum	Chloroplastida	1	P009801
EP00881	Raphidocelis subcapitata	Chloroplastida	0
EP00882	Tetradesmus deserticola	Chloroplastida	3	P005763;P007900;P018513
EP00883	Tetradesmus obliquus	Chloroplastida	1	P011692
EP00884	Botryococcus braunii	Chloroplastida	1	P014271
EP00885	Auxenochlorella protothecoides	Chloroplastida	0
EP00886	Chlorella sorokiniana	Chloroplastida	2	P007748;P008427
EP00887	Chlorella sp A99	Chloroplastida	2	P005518;P006171
EP00888	Micractinium conductrix	Chloroplastida	2	P002587;P009451
EP00889	Picochlorum renovo	Chloroplastida	1	P008648
EP00890	Picochlorum soloecismus	Chloroplastida	1	P000063
EP00891	Asterochloris glomerata	Chloroplastida	0
EP00892	Ulva mutabilis	Chloroplastida	1	P001158
EP00893	Bathycoccus prasinos	Chloroplastida	1	P004029
EP00894	Picocystis sp ML	Chloroplastida	0
EP00895	Klebsormidium nitens	Chloroplastida	1	P012504
EP00896	Chara braunii	Chloroplastida	2	P006854;P011880
EP00897	Mesotaenium endlicherianum	Chloroplastida	1	P004283
EP00898	Chlorokybus atmophyticus	Chloroplastida	1	P006068
EP00899	Mesostigma viride	Chloroplastida	0
EP00900	Chrysochromulina parva	Haptophyta	0
EP00901	Cardiosporidium cionae	Alveolata	1	P000010
EP00902	Fistulifera solaris	Stramenopila	4	P000962;P006947;P008974;P019570
EP00903	Cladosiphon okamuranus	Stramenopila	1	P015393
EP00904	Undaria pinnatifida	Stramenopila	2	P002441;P008333
EP00905	Microchloropsis salina	Stramenopila	2	P001831;P002407
EP00906	Rhabdomonas costata	Discoba	3	P003830;P007751;P023640
EP00908	Phaeocystis cordata	Haptophyta	0
EP00911	Craspedida sp UC1	Other Opisthokonts	0
EP00912	Choanoflagellata sp UC4	Other Opisthokonts	0
EP00913	Durusdinium trenchii	Alveolata	1	P000204
EP00914	Ancora sagittata	Alveolata	4	P026142;P026156;P026170;P026177
EP00915	Cephaloidophora sp WS-2016	Alveolata	1	P008722
EP00916	Digyalum oweni	Alveolata	2	P007409;P007416
EP00917	Polyrhabdina sp WS-2016	Alveolata	0
EP00918	Siedleckia nematoides	Alveolata	5	P049360;P049362;P049366;P049368;P049370
EP00919	Chromeraceae sp WS-2016	Alveolata	1	P058124
EP00920	Eleutheroschizon duboscqi	Alveolata	0
EP00921	Rhytidocystis pertsovi	Alveolata	6	P015953;P015954;P020694;P021308;P021309;P021310
EP00922	Rhytidocystis sp ex-Travisia-forbesii	Alveolata	3	P036877;P040989;P062383
EP00923	Selenidium pygospionis	Alveolata	0
EP00924	Labyrinthula sp SR-Ha-C	Stramenopila	1	P007002
EP00925	Amoebophrya sp RCC4383	Alveolata	1	P021186
EP00926	Amoebophrya sp RCC4398	Alveolata	0
EP00927	Polykrikos kofoidii	Alveolata	2	P062231;P067479
EP00928	Gymnodinium smaydae	Alveolata	6	P022653;P022654;P074080;P079010;P079011;P082038
EP00929	Paragymnodinium shiwhaense	Alveolata	2	P046267;P100885
EP00930	Biecheleria cincta	Alveolata	0
EP00931	Biecheleriopsis adriatica	Alveolata	3	P061007;P087152;P087153
EP00932	Pfiesteria piscicida	Alveolata	1	P005148
EP00933	Yihiella yeosuensis	Alveolata	1	P071052
EP00934	Nitzschia sp Nitz4	Stramenopila	2	P002329;P007180
EP00935	MAST-01C sp MAST-1C-sp1	Stramenopila	0
EP00936	MAST-01D sp MAST-1D-sp1	Stramenopila	0
EP00937	MAST-01D sp MAST-1D-sp2	Stramenopila	1	P003876
EP00938	MAST-03A sp MAST-3A-sp1	Stramenopila	1	P006647
EP00939	MAST-03C sp MAST-3C-sp1	Stramenopila	1	P000099
EP00940	MAST-03C sp MAST-3C-sp2	Stramenopila	1	P002438
EP00941	MAST-03F sp MAST-3F-sp1	Stramenopila	1	P006107
EP00942	MAST-04A sp MAST-4A-sp1	Stramenopila	1	P005119
EP00943	MAST-04B sp MAST-4B-sp1	Stramenopila	1	P000849
EP00944	MAST-04C sp MAST-4C-sp1	Stramenopila	1	P014155
EP00945	MAST-04E sp MAST-4E-sp1	Stramenopila	1	P005638
EP00946	MAST-07B sp MAST-7B-sp1	Stramenopila	0
EP00947	MAST-08B sp MAST-8B-sp1	Stramenopila	0
EP00948	MAST-09A sp MAST-9A-sp1	Stramenopila	1	P002808
EP00949	MAST-11 sp MAST-11-sp1	Stramenopila	0
EP00951	Prasinocladus malaysianus	Chloroplastida	0
EP00952	Eustigmatos sp NYUAD-ZCMA	Stramenopila	0
EP00953	Heterococcus sp UTEX-ZZ885	Stramenopila	0
EP00954	Amorphochlora amoebiformis	Rhizaria	0
EP00955	Chlamydomonas euryale	Chloroplastida	0
EP00956	Cyclotella meneghiniana	Stramenopila	1	P031028
EP00957	Ditylum brightwellii	Stramenopila	0
EP00958	Prasinococcus capsulatus	Chloroplastida	0
EP00959	Pyramimonas sp CCMP1952	Chloroplastida	0
EP00960	Hanusia phi	Cryptophyta	0
EP00961	Rhodomonas salina	Cryptophyta	1	P264404
EP00962	Isochrysis galbana	Haptophyta	0
EP00963	Diacronema lutheri	Haptophyta	0
EP00964	Phaeocystis antarctica	Haptophyta	0
EP00965	Chrysotila dentata	Haptophyta	3	P094587;P172485;P204802
EP00966	Prymnesium polylepis	Haptophyta	0
EP00967	Tisochrysis lutea	Haptophyta	1	P068486
EP00968	Pinguiococcus pyrenoidosus	Stramenopila	0
EP00969	Alexandrium andersonii	Alveolata	0
EP00970	Alexandrium tamarense	Alveolata	1	P010681
EP00971	Amphidinium carterae	Alveolata	0
EP00972	Heterocapsa arctica	Alveolata	0
EP00973	Karenia brevis	Alveolata	0
EP00974	Lingulodinium polyedra	Alveolata	0
EP00975	Prorocentrum lima	Alveolata	0
EP00976	Prorocentrum cordatum	Alveolata	0
EP00977	Amphora coffeiformis	Stramenopila	1	P028032
EP00978	Attheya sp CCMP212	Stramenopila	1	P004824
EP00979	Chaetoceros neogracilis	Stramenopila	0
EP00980	Cylindrotheca fusiformis	Stramenopila	2	P015464;P026941
EP00981	Chlorochromonas danica	Stramenopila	1	P000739
EP00982	Pelagococcus subviridis	Stramenopila	0
EP00983	Pelagomonas calceolata	Stramenopila	1	P082909
EP00984	Skeletonema dohrnii	Stramenopila	1	P030769
EP00985	Skeletonema marinoi	Stramenopila	0
EP00986	Skeletonema menzelii	Stramenopila	1	P002848
EP00988	Cryptosporidium hominis	Alveolata	0
EP00989	Cryptosporidium parvum	Alveolata	0
EP00992	Anisonema acinus	Discoba	1	P002432
EP00993	Chasmostoma nieuportense	Discoba	0
EP00994	Dinema validum	Discoba	0
EP00995	Heteronema vittatum	Discoba	1	P002416
EP00996	Jenningsia fusiforme	Discoba	0
EP00997	Jenningsia sp PLL12	Discoba	0
EP00998	Keelungia sp KM082	Discoba	0
EP00999	Lentomonas sp LEN2	Discoba	0
EP01000	Liburna glaciale	Discoba	0
EP01001	Neometanema parovale	Discoba	2	P006391;P008390
EP01002	Notosolenus urceolatus	Discoba	0
EP01003	Olkasia polycarbonata	Discoba	0
EP01004	Peranema trichophorum	Discoba	0
EP01005	Ploeotia sp CARIB1	Discoba	0
EP01006	Ploeotia vitrea	Discoba	5	P020141;P026876;P027975;P046561;P050449
EP01007	Sphenomonas quadrangularis	Discoba	0
EP01008	Symbiontida sp HLA12	Discoba	0
EP01009	Symbiontida sp KSa7	Discoba	0
EP01010	Urceolus cornutus	Discoba	0
EP01011	Urceolus sp BLP5	Discoba	0
EP01012	Entosiphon sulcatum	Discoba	4	P012109;P020052;P020053;P025955
EP01013	Petalomonas cantuscygni	Discoba	2	P030138;P031844
EP01015	Nassula variabilis	Alveolata	2	P006265;P021085
EP01016	Furgasonia blochmanni	Alveolata	16	P008167;P016982;P018694;P025555;P025556;P026412;P026413;P026415;P026416;P033312;P038302;P051150;P055602;P057062;P057063;P057064
EP01017	Pseudomicrothorax dubius	Alveolata	5	P021373;P025489;P025490;P040847;P040848
EP01018	Ginkgo biloba	Chloroplastida	1	P003685
EP01019	Chilodonella uncinata	Alveolata	0
EP01022	Parablepharisma sp SALTPOND	Alveolata	4	P008087;P014065;P018829;P019731
EP01023	Acetabularia acetabulum	Chloroplastida	0
EP01024	Parvocaulis polyphysoides	Chloroplastida	1	P059921
EP01025	Chloroclados australasicus	Chloroplastida	3	P049733;P058917;P062979
EP01026	Neomeris dumetosa	Chloroplastida	3	P024705;P024706;P024707
EP01027	Heterolobosea sp BB2	Discoba	2	P004311;P004312
EP01028	Stygiella incarcerata	Discoba	2	P007527;P007528
EP01029	Cantina marsupialis	Stramenopila	1	P025885
EP01030	Chromulinospumella sphaerica	Stramenopila	0
EP01031	Cornospumella fuschlensis	Stramenopila	2	P030282;P036377
EP01032	Pedospumella encystans	Stramenopila	1	P004837
EP01033	Poteriospumella lacustris	Stramenopila	1	P000060
EP01034	Spumella vulgaris	Stramenopila	0
EP01035	Chromulina nebulosa	Stramenopila	1	P012290
EP01036	Dinobryon divergens	Stramenopila	1	P006013
EP01037	Dinobryon pediforme	Stramenopila	0
EP01038	Epipyxis sp PR26KG	Stramenopila	1	P006428
EP01039	Chlorochromonas danica	Stramenopila	1	P006420
EP01040	Poterioochromonas malhamensis	Stramenopila	2	P000447;P021942
EP01041	Mallomonas annulata	Stramenopila	1	P003973
EP01042	Synura sphagnicola	Stramenopila	0
EP01043	Picozoa sp COSAG02	Picozoa	0
EP01044	Picomonas judraskeda	Picozoa	0
EP01045	Picozoa sp COSAG04	Picozoa	0
EP01046	Picozoa sp COSAG06	Picozoa	1	P029066
EP01047	Picozoa sp COSAG01	Picozoa	2	P071429;P102011
EP01048	Picozoa sp COSAG05	Picozoa	0
EP01049	Picozoa sp SAG25	Picozoa	1	P006652
EP01050	Picozoa sp SAG11	Picozoa	0
EP01051	Picozoa sp SAG22	Picozoa	0
EP01052	Picozoa sp SAG31	Picozoa	0
EP01053	Blabericola migrator	Alveolata	0
EP01054	Gregarina sp Poly1	Alveolata	0
EP01055	Gregarina sp Pseudo9	Alveolata	0
EP01056	Protomagalhaensia sp Gyna25	Alveolata	0
EP01057	Protomagalhaensia wolfi	Alveolata	0
EP01059	Diplonema ambulator	Discoba	3	P014481;P036659;P036660
EP01060	Flectonema neradi	Discoba	4	P006935;P006936;P033379;P040057
EP01061	Rhynchopus euleeides	Discoba	3	P006173;P030668;P045613
EP01062	Namystynia karyoxenos	Discoba	10	P007761;P029190;P034460;P034461;P034462;P041935;P043759;P059904;P066069;P083886
EP01063	Lacrimia lanifica	Discoba	4	P020190;P029038;P031030;P041698
EP01064	Diplonema japonicum	Discoba	6	P007746;P011924;P015060;P018405;P027063;P038759
EP01065	Artemidia motanka	Discoba	7	P005133;P015959;P026141;P034649;P035659;P038066;P048523
EP01066	Platyproteum vivax	Alveolata	1	P006127
EP01067	Filipodium phascolosomae	Alveolata	1	P005044
EP01068	Selenidium serpulae	Alveolata	2	P001735;P001736
EP01069	Polyplicarium translucidae	Alveolata	2	P000216;P007026
EP01070	Trichotokara eunicae	Alveolata	0
EP01071	Lankesteria metandrocarpae	Alveolata	1	P013251
EP01079	Euglenida sp SAG-EU17-18	Discoba	0
EP01080	Neovahlkampfia damariscottae	Discoba	0
EP01082	Thalassiosira pseudonana	Stramenopila	1	P013754
EP01083	Nonionella stella	Rhizaria	8	P005160;P017787;P059181;P065403;P159088;P166130;P167084;P177271
EP01084	Bolivina argentea	Rhizaria	7	P031547;P110058;P169957;P207553;P220299;P255953;P296718
EP01085	Mycamoeba gemmipara	Amoebozoa	0
EP01086	Lenisia limosa	Breviates	1	P006857
EP01087	Luapelamoeba hula	Amoebozoa	1	P005244
EP01088	Endostelium zonatum	Amoebozoa	1	P009048
EP01089	Gocevia fonbrunei	Amoebozoa	1	P015692
EP01090	Pellita catalonica	Amoebozoa	0
EP01091	Cochliopodium minus	Amoebozoa	0
EP01092	Planopodium desertum	Amoebozoa	0
EP01093	Parvamoeba rugata	Amoebozoa	0
EP01094	Clydonella sp ATCC50884	Amoebozoa	0
EP01095	Lingulamoeba sp RSL-Kostka	Amoebozoa	0
EP01096	Ripella sp DP13-Kostka	Amoebozoa	1	P013371
EP01097	Dermamoeba algensis	Amoebozoa	2	P006134;P006135
EP01098	Paradermamoeba levis	Amoebozoa	0
EP01099	Mayorella cantabrigiensis	Amoebozoa	0
EP01100	Stratorugosa tubuloviscum	Amoebozoa	1	P009978
EP01101	Sappina pedata	Amoebozoa	1	P002691
EP01102	Stenamoeba stenopodia	Amoebozoa	3	P010592;P010593;P010594
EP01103	Thecamoeba quadrilineata	Amoebozoa	3	P010361;P010362;P011801
EP01104	Vermistella antarctica	Amoebozoa	1	P012865
EP01105	Mastigella eilhardi	Amoebozoa	1	P015238
EP01106	Pelomyxa sp JSP	Amoebozoa	0
EP01107	Rhizomastix libera	Amoebozoa	1	P001018
EP01108	Squamamoeba japonica	Amoebozoa	0
EP01109	Acytostelium subglobosum	Amoebozoa	1	P008818
EP01110	Echinostelium bisporum	Amoebozoa	2	P000516;P002429
EP01111	Echinosteliopsis oligospora	Amoebozoa	3	P001114;P010371;P010372
EP01112	Ceratiomyxa fruticulosa	Amoebozoa	1	P004902
EP01113	Clastostelium recurvatum	Amoebozoa	3	P009393;P010986;P010987
EP01114	Cavostelium apophysatum	Amoebozoa	2	P007820;P018796
EP01115	Flamella aegyptia	Amoebozoa	1	P013370
EP01116	Phalansterium solitarium	Amoebozoa	1	P014486
EP01117	Protostelium nocturnum	Amoebozoa	4	P004290;P004291;P007201;P007202
EP01118	Nematostelium gracile	Amoebozoa	1	P018844
EP01119	Soliformovum irregulare	Amoebozoa	0
EP01120	Amphizonella sp Union-15-10	Amoebozoa	0
EP01121	Diplochlamys sp Union-15-3	Amoebozoa	0
EP01122	Echinamoeba exundans	Amoebozoa	2	P007702;P008454
EP01123	Difflugia compressa	Amoebozoa	0
EP01124	Arcella intermedia	Amoebozoa	2	P017862;P025068
EP01125	Pyxidicula operculata	Amoebozoa	0
EP01126	Amoeba proteus	Amoebozoa	5	P031622;P037435;P037438;P037439;P044542
EP01127	Copromyxa protea	Amoebozoa	2	P002037;P016238
EP01128	Nolandella sp AFSM9	Amoebozoa	1	P003815
EP01129	Flabellula baltica	Amoebozoa	2	P000384;P003369
EP01130	Rhizamoeba saxonica	Amoebozoa	3	P008183;P008552;P013856
EP01132	Coremiostelium polycephalum	Amoebozoa	0
EP01133	Synstelium polycarpum	Amoebozoa	0
EP01134	Creolimax fragrantissima	Other Opisthokonts	1	P000070
EP01135	Chromosphaera perkinsii	Other Opisthokonts	2	P004676;P006631
EP01136	Pigoraptor vietnamica	Other Opisthokonts	1	P001149
EP01137	Pigoraptor chileana	Other Opisthokonts	2	P001693;P012925
EP01138	Halocafeteria seosinensis	Stramenopila	1	P003311
EP01139	Manchomonas bermudensis	Apusomonada	1	P025925
EP01146	Carpediemonas membranifera	Metamonada	0
EP01147	Barroeca monosierra	Other Opisthokonts	1	P005526
EP01155	Anaeramoeba flamelloides	Metamonada	0
EP01156	Anaeramoeba ignava	Metamonada	0

## Sheet: EukProt sum
Lineage	Total n	Tim50 present
Stramenopila	201	128
Alveolata	169	97
Rhizaria	40	16
Telonemia	3	2
Haptophyta	27	7
Centrohelida	4	4
Cryptophyta	19	11
Katablepharida	1	1
Palpitomonas	1	1
Glaucophyta	4	2
Chloroplastida	120	87
Rhodophyta	29	12
Ancoracysta	1	1
Picozoa	11	3
Apusomonada	3	3
Breviates	4	2
Fungi	61	37
Metazoa	65	53
Amoebozoa	72	42
Diphylleida	2	2
Rigifilida	1	1
Mantamonas	1	1
Discoba	82	47
Metamonada	19	0
Malawimonadida	3	1
Ancyromonadida	3	3
Hemimastigophora	2	1
Other Opisthokonts	45	34

## Sheet: UniProt
Proteome ID	Specie Name	Organism ID	Lineage	BUSCO	CPD	Tim50 hits n	Tim50 IDs
UP000000226	Phaseolus vulgaris (Kidney bean) (French bean)	3885	Chloroplastida	C:98.2%[S:84.4%;D:13.8%];F:1.1%;M:0.7%;n:5366	Outlier (high value)	0
UP000000267	Vanderwaltozyma polyspora (strain ATCC 22028 / DSM 70294 / BCRC 21397 / CBS 2163 / NBRC 10782 / NRRL Y-8283 / UCD 57-17) (Kluyveromyces polysporus)	436907	Fungi	C:95.4%[S:91.9%;D:3.5%];F:1.5%;M:3.1%;n:2137	Outlier (high value)	1	A7TQU6
UP000000304	Drosophila simulans (Fruit fly)	7240	Metazoa	C:81.1%[S:80.6%;D:0.5%];F:6.9%;M:12.0%;n:3285	Outlier (high value)	3	B4R3U2;B4Q4V6;B4QEY6
UP000000305	Daphnia pulex (Water flea)	6669	Metazoa	C:94.7%[S:93.2%;D:1.5%];F:2.0%;M:3.4%;n:1013	Unknown	1	E9GJ25
UP000000311	Camponotus floridanus (Florida carpenter ant)	104421	Metazoa	C:89.8%[S:89.2%;D:0.5%];F:4.9%;M:5.4%;n:5991	Standard	1	E2ARS3
UP000000314	Komagataella phaffii (strain GS115 / ATCC 20864) (Yeast) (Pichia pastoris)	644223	Fungi	C:97.6%[S:97.4%;D:0.1%];F:0.3%;M:2.2%;n:2137	Standard	2	C4R2X4;C4QW06
UP000000437	Danio rerio (Zebrafish) (Brachydanio rerio)	7955	Metazoa	C:98.1%[S:64.5%;D:33.7%];F:0.6%;M:1.3%;n:3640	Outlier (high value)	1	Q6NWD4
UP000000539	Gallus gallus (Chicken)	9031	Metazoa	C:98.0%[S:31.7%;D:66.2%];F:0.5%;M:1.5%;n:8338	Standard	0
UP000000542	Leishmania major	5664	Discoba	C:100.0%[S:100.0%;D:0.0%];F:0.0%;M:0.0%;n:130	Outlier (high value)	0
UP000000559	Candida albicans (strain SC5314 / ATCC MYA-2876) (Yeast)	237561	Fungi	C:98.8%[S:98.4%;D:0.5%];F:0.7%;M:0.5%;n:2137	Standard	1	Q59W44
UP000000560	Emericella nidulans (strain FGSC A4 / ATCC 38163 / CBS 112.46 / NRRL 194 / M139) (Aspergillus nidulans)	227321	Fungi	C:94.2%[S:94.0%;D:0.2%];F:2.0%;M:3.8%;n:4191	Standard	1	Q5B4P0
UP000000561	Ustilago maydis (strain 521 / FGSC 9021) (Corn smut fungus)	237631	Fungi	C:99.4%[S:99.3%;D:0.1%];F:0.2%;M:0.3%;n:1764	Unknown	2	Q4PEW9;A0A0D1CB96
UP000000589	Mus musculus (Mouse)	10090	Metazoa	C:99.7%[S:51.2%;D:48.5%];F:0.0%;M:0.2%;n:13798	Outlier (high value)	1	Q9D880
UP000000591	Ashbya gossypii (strain ATCC 10895 / CBS 109.51 / FGSC 9923 / NRRL Y-1056) (Yeast) (Eremothecium gossypii)	284811	Fungi	C:99.5%[S:99.4%;D:0.0%];F:0.1%;M:0.4%;n:2137	Standard	1	Q75A73
UP000000598	Kluyveromyces lactis (Yeast) (Candida sphaerica)	28985	Fungi	C:99.5%[S:99.4%;D:0.1%];F:0.2%;M:0.2%;n:2137	Outlier (high value)	1	Q6CM45
UP000000599	Debaryomyces hansenii (strain ATCC 36239 / CBS 767 / BCRC 21394 / JCM 1990 / NBRC 0083 / IGC 2968) (Yeast) (Torulaspora hansenii)	284592	Fungi	C:99.8%[S:99.6%;D:0.2%];F:0.0%;M:0.2%;n:2137	Outlier (high value)	1	Q6BVY9
UP000000600	Paramecium tetraurelia	5888	Alveolata	C:98.8%[S:28.1%;D:70.8%];F:0.6%;M:0.6%;n:171	Unknown	5	A0BMB0;A0BX31;A0CVN9;A0D936;Q6BGE5
UP000000673	Anopheles darlingi (Mosquito)	43151	Metazoa		Standard	1	W5J744
UP000000689	Naumovozyma dairenensis (strain ATCC 10597 / BCRC 20456 / CBS 421 / NBRC 0211 / NRRL Y-12639) (Saccharomyces dairenensis)	1071378	Fungi	C:99.3%[S:97.1%;D:2.2%];F:0.3%;M:0.4%;n:2137	Outlier (high value)	1	G0WBI8
UP000000702	Trypanosoma congolense (strain IL3000)	1068625	Discoba	C:35.4%[S:34.6%;D:0.8%];F:13.8%;M:50.8%;n:130	Standard	0
UP000000707	Candida tenuis (strain ATCC 10573 / BCRC 21748 / CBS 615 / JCM 9827 / NBRC 10315 / NRRL Y-1498 / VKM Y-70) (Yeast) (Yamadazyma tenuis)	590646	Fungi	C:95.6%[S:74.1%;D:21.4%];F:1.3%;M:3.2%;n:2137	Outlier (high value)	2	G3AWK9;G3B539
UP000000709	Spathaspora passalidarum (strain NRRL Y-27907 / 11-Y1)	619300	Fungi	C:95.3%[S:95.1%;D:0.2%];F:3.9%;M:0.8%;n:2137	Standard	2	G3AGB0;G3AEZ2
UP000000715	Mustela putorius furo (European domestic ferret) (Mustela furo)	9669	Metazoa	C:99.2%[S:43.5%;D:55.7%];F:0.2%;M:0.6%;n:14502	Outlier (high value)	1	M3Z1Z7
UP000000724	Penicillium rubens (strain ATCC 28089 / DSM 1075 / NRRL 1951 / Wisconsin 54-1255) (Penicillium chrysogenum)	500485	Fungi	C:97.2%[S:96.8%;D:0.4%];F:0.4%;M:2.4%;n:4191	Outlier (high value)	1	B6HBE6
UP000000741	Moniliophthora perniciosa (strain FA553 / isolate CP02) (Witches'-broom disease fungus) (Marasmius perniciosus)	554373	Fungi	C:9.9%[S:9.9%;D:0.0%];F:15.0%;M:75.1%;n:3870	Standard	0
UP000000759	Phaeodactylum tricornutum (strain CCAP 1055/1)	556484	Stramenopila	C:97.0%[S:95.0%;D:2.0%];F:3.0%;M:0.0%;n:100	Unknown	5	B7FP04;B7FPK9;B7FT11;B7G6Y4;B7G7Q0
UP000000768	Sorghum bicolor (Sorghum) (Sorghum vulgare)	4558	Chloroplastida	C:98.9%[S:73.9%;D:25.0%];F:0.3%;M:0.8%;n:4896	Outlier (high value)	0
UP000000803	Drosophila melanogaster (Fruit fly)	7227	Metazoa	C:100.0%[S:41.8%;D:58.2%];F:0.0%;M:0.0%;n:3285	Outlier (high value)	4	Q9W4V8;Q9W0S3;A0A0S0X8K7;Q9V9P3
UP000000819	Encephalitozoon cuniculi (strain GB-M1) (Microsporidian parasite)	284813	Fungi	C:100.0%[S:99.8%;D:0.2%];F:0.0%;M:0.0%;n:600	Unknown	1	Q8SUF8
UP000001038	Oryzias latipes (Japanese rice fish) (Japanese killifish)	8090	Metazoa	C:95.9%[S:61.0%;D:34.9%];F:1.0%;M:3.1%;n:3640	Outlier (high value)	1	H2L445
UP000001055	Phaeosphaeria nodorum (strain SN15 / ATCC MYA-4574 / FGSC 10173) (Glume blotch fungus) (Parastagonospora nodorum)	321614	Fungi	C:87.8%[S:87.8%;D:0.1%];F:8.1%;M:4.0%;n:6641	Close to standard (high value)	1	Q0V6C1
UP000001056	Chaetomium globosum (strain ATCC 6205 / CBS 148.51 / DSM 1962 / NBRC 6347 / NRRL 1970) (Soil fungus)	306901	Fungi	C:85.8%[S:85.6%;D:0.2%];F:7.0%;M:7.2%;n:3817	Standard	1	Q2HCD5
UP000001058	Volvox carteri f. nagariensis	3068	Chloroplastida	C:96.6%[S:95.7%;D:0.9%];F:1.0%;M:2.4%;n:1519	Unknown	1	D8TP06
UP000001064	Dictyostelium purpureum (Slime mold)	5786	Amoebozoa	C:89.0%[S:87.8%;D:1.2%];F:3.5%;M:7.5%;n:255	Unknown	2	F0ZAT2;F0ZJ15
UP000001067	Pyrenophora teres f. teres (strain 0-1) (Barley net blotch fungus) (Drechslera teres f. teres)	861557	Fungi	C:97.5%[S:97.1%;D:0.5%];F:1.2%;M:1.3%;n:6641	Standard	1	E3RWA6
UP000001070	Drosophila grimshawi (Hawaiian fruit fly) (Idiomyia grimshawi)	7222	Metazoa	C:98.2%[S:96.0%;D:2.2%];F:0.5%;M:1.3%;n:3285	Outlier (high value)	3	B4IYK0;B4JE03;B4JXL4
UP000001072	Melampsora larici-populina (strain 98AG31 / pathotype 3-4-7) (Poplar leaf rust fungus)	747676	Fungi	C:91.4%[S:89.1%;D:2.3%];F:3.2%;M:5.4%;n:1764	Unknown	2	F4RHZ8;F4SB59
UP000001073	Nomascus leucogenys (Northern white-cheeked gibbon) (Hylobates leucogenys)	61853	Metazoa	C:92.3%[S:57.2%;D:35.1%];F:2.2%;M:5.5%;n:13780	Standard	3	A0A2I3GXZ3;A0A2I3HX39;G1RW11
UP000001074	Myotis lucifugus (Little brown bat)	59463	Metazoa	C:88.7%[S:83.5%;D:5.2%];F:2.8%;M:8.5%;n:12234	Standard	1	G1Q4Z7
UP000001075	Cricetulus griseus (Chinese hamster) (Cricetulus barabensis griseus)	10029	Metazoa	C:62.0%[S:61.5%;D:0.5%];F:10.2%;M:27.8%;n:13798	Outlier (high value)	1	G3HJE0
UP000001194	Laccaria bicolor (strain S238N-H82 / ATCC MYA-4686) (Bicoloured deceiver) (Laccaria laccata var. bicolor)	486041	Fungi	C:89.2%[S:87.5%;D:1.7%];F:3.0%;M:7.8%;n:3870	Close to standard (high value)	0
UP000001197	Podospora anserina (strain S / ATCC MYA-4624 / DSM 980 / FGSC 10383) (Pleurage anserina)	515849	Fungi	C:98.1%[S:97.9%;D:0.2%];F:0.7%;M:1.2%;n:3817	Standard	1	B2A9C8
UP000001261	Coccidioides immitis (strain RS) (Valley fever fungus)	246410	Fungi	C:98.7%[S:96.9%;D:1.8%];F:0.4%;M:0.9%;n:4862	Standard	1	J3KDP0
UP000001292	Drosophila sechellia (Fruit fly)	7238	Metazoa	C:92.7%[S:91.8%;D:0.8%];F:3.6%;M:3.8%;n:3285	Outlier (high value)	2	B4HVE3;B4III7
UP000001294	Talaromyces marneffei (strain ATCC 18224 / CBS 334.59 / QM 7333) (Penicillium marneffei)	441960	Fungi	C:97.6%[S:92.5%;D:5.2%];F:0.3%;M:2.1%;n:4191	Standard	1	B6QP66
UP000001300	Yarrowia lipolytica (strain CLIB 122 / E 150) (Yeast) (Candida lipolytica)	284591	Fungi	C:95.6%[S:95.2%;D:0.5%];F:1.3%;M:3.0%;n:2137	Outlier (high value)	1	Q6CDV7
UP000001307	Oikopleura dioica (Tunicate)	34765	Metazoa	C:66.2%[S:63.6%;D:2.6%];F:6.3%;M:27.5%;n:954	Unknown	1	E4XUU1
UP000001312	Sclerotinia sclerotiorum (strain ATCC 18683 / 1980 / Ss-1) (White mold) (Whetzelinia sclerotiorum)	665079	Fungi	C:88.4%[S:88.3%;D:0.0%];F:4.6%;M:7.0%;n:5177	Close to standard (high value)	1	A7F300
UP000001357	Monosiga brevicollis (Choanoflagellate)	81824	Other Opisthokonts	C:78.8%[S:78.8%;D:0.0%];F:7.5%;M:13.7%;n:255	Unknown	1	A9V044
UP000001396	Polysphondylium pallidum (strain ATCC 26659 / Pp 5 / PN500) (Heterostelium pallidum)	670386	Amoebozoa	C:86.7%[S:85.9%;D:0.8%];F:7.5%;M:5.9%;n:255	Unknown	0
UP000001449	Thalassiosira pseudonana (Marine diatom) (Cyclotella nana)	35128	Stramenopila	C:97.0%[S:95.0%;D:2.0%];F:3.0%;M:0.0%;n:100	Unknown	3	B8C0K7;B8BZU2;B8CFQ6
UP000001450	Plasmodium falciparum (isolate 3D7)	36329	Alveolata	C:99.1%[S:98.0%;D:1.1%];F:0.0%;M:0.9%;n:3642	Standard	1	Q8IBI8
UP000001460	Cryptosporidium muris (strain RN66)	441375	Alveolata	C:99.4%[S:99.4%;D:0.0%];F:0.2%;M:0.4%;n:502	Standard	1	B6AC38
UP000001471	Pyrenophora tritici-repentis (strain Pt-1C-BFP) (Wheat tan spot fungus) (Drechslera tritici-repentis)	426418	Fungi	C:95.5%[S:95.4%;D:0.1%];F:2.5%;M:2.1%;n:6641	Standard	2	B2WKX7;B2WD06
UP000001514	Selaginella moellendorffii (Spikemoss)	88036	Chloroplastida	C:77.6%[S:12.6%;D:64.9%];F:5.7%;M:16.7%;n:1614	Unknown	1	D8TEC3
UP000001519	Gorilla gorilla gorilla (Western lowland gorilla)	9595	Metazoa	C:95.9%[S:54.2%;D:41.7%];F:1.3%;M:2.8%;n:13780	Outlier (high value)	3	A0A2I2ZAP1;A0A2I2ZFW3;G3REU9
UP000001542	Trichomonas vaginalis (strain ATCC PRA-98 / G3)	412133	Metamonada	C:52.9%[S:41.6%;D:11.4%];F:5.9%;M:41.2%;n:255	Unknown	0
UP000001548	Giardia intestinalis (strain ATCC 50803 / WB clone C6) (Giardia lamblia)	184922	Metamonada	C:23.9%[S:23.1%;D:0.8%];F:5.9%;M:70.2%;n:255	Unknown	0
UP000001554	Branchiostoma floridae (Florida lancelet) (Amphioxus)	7739	Metazoa	C:0.0%[S:0.0%;D:0.0%];F:0.0%;M:100.0%;n:954	Unknown	0
UP000001555	Ixodes scapularis (Black-legged tick) (Deer tick)	6945	Metazoa	C:0.3%[S:0.2%;D:0.1%];F:0.0%;M:99.7%;n:2934	Standard	1	B7PW77
UP000001568	Ostreococcus lucimarinus (strain CCE9901)	436017	Chloroplastida	C:97.4%[S:94.7%;D:2.8%];F:1.3%;M:1.3%;n:1519	Unknown	1	A4RUZ3
UP000001593	Nematostella vectensis (Starlet sea anemone)	45351	Metazoa	C:89.7%[S:87.9%;D:1.8%];F:4.8%;M:5.5%;n:954	Unknown	1	A7SL29
UP000001595	Pongo abelii (Sumatran orangutan) (Pongo pygmaeus abelii)	9601	Metazoa	C:97.4%[S:61.2%;D:36.2%];F:0.5%;M:2.2%;n:13780	Standard	4	Q5RAJ8;A0A2J8SDL0;A0A2J8SDL3;H2NYT0
UP000001610	Cordyceps militaris (strain CM01) (Caterpillar fungus)	983644	Fungi	C:95.9%[S:95.7%;D:0.2%];F:0.6%;M:3.6%;n:4494	Standard	1	G3JC61
UP000001611	Verticillium dahliae (strain VdLs.17 / ATCC MYA-4575 / FGSC 10137) (Verticillium wilt)	498257	Fungi	C:81.0%[S:80.7%;D:0.3%];F:2.1%;M:16.9%;n:6841	Outlier (high value)	1	G2X8T0
UP000001628	Paracoccidioides brasiliensis (strain Pb18)	502780	Fungi	C:96.6%[S:96.6%;D:0.0%];F:0.9%;M:2.4%;n:4862	Standard	1	C1GB16
UP000001631	Ajellomyces capsulatus (strain G186AR / H82 / ATCC MYA-2454 / RMSCC 2432) (Darling's disease fungus) (Histoplasma capsulatum)	447093	Fungi	C:96.4%[S:95.7%;D:0.8%];F:1.7%;M:1.9%;n:4862	Outlier (high value)	2	C0NBF1;C0NU07
UP000001640	Naumovozyma castellii (strain ATCC 76901 / BCRC 22586 / CBS 4309 / NBRC 1992 / NRRL Y-12630) (Yeast) (Saccharomyces castellii)	1064592	Fungi	C:98.8%[S:96.2%;D:2.6%];F:0.2%;M:1.0%;n:2137	Outlier (high value)	2	G0VCK1;G0V6L7
UP000001645	Meleagris gallopavo (Wild turkey)	9103	Metazoa	C:87.6%[S:56.0%;D:31.6%];F:5.1%;M:7.2%;n:8338	Outlier (high value)	2	A0A803XVV8;H9H173
UP000001646	Anolis carolinensis (Green anole) (American chameleon)	28377	Metazoa	C:86.3%[S:58.8%;D:27.5%];F:3.3%;M:10.5%;n:7480	Outlier (high value)	1	H9G459
UP000001742	Enterocytozoon bieneusi (strain H348) (Microsporidian parasite)	481877	Fungi	C:54.5%[S:50.2%;D:4.3%];F:1.5%;M:44.0%;n:600	Unknown	0
UP000001743	Postia placenta (strain ATCC 44394 / Madison 698-R) (Brown rot fungus) (Poria monticola)	561896	Fungi	C:31.1%[S:24.9%;D:6.2%];F:4.0%;M:64.9%;n:4464	Standard	0
UP000001744	Schizosaccharomyces japonicus (strain yFS275 / FY16936) (Fission yeast)	402676	Fungi	C:81.2%[S:78.3%;D:3.0%];F:2.0%;M:16.8%;n:1706	Unknown	1	B6K4J8
UP000001745	Talaromyces stipitatus (strain ATCC 10500 / CBS 375.48 / QM 6759 / NRRL 1006) (Penicillium stipitatum)	441959	Fungi	C:97.3%[S:91.7%;D:5.5%];F:0.5%;M:2.3%;n:4191	Close to standard (high value)	1	B8M8B0
UP000001798	Botryotinia fuckeliana (strain B05.10) (Noble rot fungus) (Botrytis cinerea)	332648	Fungi	C:99.8%[S:89.7%;D:10.1%];F:0.1%;M:0.1%;n:5177	Close to standard (high value)	1	A0A384JHR5
UP000001805	Neurospora crassa (strain ATCC 24698 / 74-OR23-1A / CBS 708.71 / DSM 1257 / FGSC 987)	367110	Fungi	C:99.2%[S:87.5%;D:11.7%];F:0.2%;M:0.5%;n:3817	Outlier (high value)	1	Q874C1
UP000001811	Oryctolagus cuniculus (Rabbit)	9986	Metazoa	C:84.8%[S:45.4%;D:39.4%];F:2.3%;M:12.9%;n:13798	Outlier (high value)	2	G1SGY8;A0A5F9CP47
UP000001819	Drosophila pseudoobscura pseudoobscura (Fruit fly)	46245	Metazoa	C:99.8%[S:64.9%;D:34.9%];F:0.1%;M:0.1%;n:3285	Outlier (high value)	3	A0A6I8UAP8;A0A6I8UXK7;Q29HQ7
UP000001861	Coprinopsis cinerea (strain Okayama-7 / 130 / ATCC MYA-4618 / FGSC 9003) (Inky cap fungus) (Hormographiella aspergillata)	240176	Fungi	C:95.8%[S:95.2%;D:0.6%];F:2.1%;M:2.1%;n:3870	Standard	2	A8N4M6;A8PAX8
UP000001876	Micromonas pusilla (strain CCMP1545) (Picoplanktonic green alga)	564608	Chloroplastida	C:97.0%[S:96.6%;D:0.4%];F:1.1%;M:1.8%;n:1519	Unknown	1	C1MHB4
UP000001881	Sordaria macrospora (strain ATCC MYA-333 / DSM 997 / K(L3346) / K-hell)	771870	Fungi	C:96.4%[S:96.2%;D:0.2%];F:1.3%;M:2.4%;n:3817	Standard	1	F7VLB2
UP000001926	Entamoeba histolytica (strain ATCC 30459 / HM-1:IMSS / ABRM)	294381	Amoebozoa	C:52.5%[S:46.3%;D:6.3%];F:5.1%;M:42.4%;n:255	Unknown	0
UP000001940	Caenorhabditis elegans	6239	Metazoa	C:100.0%[S:74.4%;D:25.6%];F:0.0%;M:0.0%;n:3131	Outlier (high value)	2	Q22647;A0A486WU22
UP000001949	Theileria parva (East coast fever infection agent)	5875	Alveolata	C:95.4%[S:95.2%;D:0.2%];F:2.3%;M:2.3%;n:1135	Standard	2	Q4N713;Q4N316
UP000001950	Theileria annulata	5874	Alveolata	C:93.5%[S:93.4%;D:0.1%];F:2.7%;M:3.8%;n:1135	Close to standard (low value)	1	Q4UIJ8
UP000001996	Lodderomyces elongisporus (strain ATCC 11503 / CBS 2605 / JCM 1781 / NBRC 1676 / NRRL YB-4239) (Yeast) (Saccharomyces elongisporus)	379508	Fungi	C:92.7%[S:92.2%;D:0.5%];F:4.6%;M:2.7%;n:2137	Standard	2	A5DTW1;A5DT05
UP000001997	Meyerozyma guilliermondii (strain ATCC 6260 / CBS 566 / DSM 6381 / JCM 1539 / NBRC 10279 / NRRL Y-324) (Yeast) (Candida guilliermondii)	294746	Fungi	C:93.1%[S:92.9%;D:0.2%];F:4.4%;M:2.5%;n:2137	Standard	2	A5DGB4;A5DN94
UP000002009	Micromonas commoda (strain RCC299 / NOUM17 / CCMP2709) (Picoplanktonic green alga)	296587	Chloroplastida	C:98.0%[S:97.2%;D:0.7%];F:1.1%;M:1.0%;n:1519	Unknown	1	C1EAX1
UP000002035	Arthroderma otae (strain ATCC MYA-4605 / CBS 113480) (Microsporum canis)	554155	Fungi	C:97.8%[S:97.7%;D:0.1%];F:1.2%;M:1.0%;n:4862	Standard	2	C5FSH5;C5FIS7
UP000002036	Lachancea thermotolerans (strain ATCC 56472 / CBS 6340 / NRRL Y-8284) (Yeast) (Kluyveromyces thermotolerans)	559295	Fungi	C:99.8%[S:99.7%;D:0.1%];F:0.1%;M:0.1%;n:2137	Outlier (high value)	1	C5DIG1
UP000002037	Candida tropicalis (strain ATCC MYA-3404 / T1) (Yeast)	294747	Fungi	C:94.6%[S:93.5%;D:1.0%];F:3.2%;M:2.2%;n:2137	Standard	1	C5MD19
UP000002038	Blastomyces gilchristii (strain SLH14081) (Blastomyces dermatitidis)	559298	Fungi	C:97.3%[S:85.5%;D:11.8%];F:0.9%;M:1.8%;n:4862	Close to standard (high value)	1	A0A179UM23
UP000002051	Medicago truncatula (Barrel medic) (Medicago tribuloides)	3880	Chloroplastida	C:98.5%[S:80.8%;D:17.8%];F:0.5%;M:1.0%;n:5366	Outlier (high value)	1	G7K4N6
UP000002058	Uncinocarpus reesii (strain UAMH 1704)	336963	Fungi	C:85.6%[S:85.5%;D:0.2%];F:7.4%;M:7.0%;n:4862	Standard	1	C4JJC8
UP000002059	Paracoccidioides lutzii (strain ATCC MYA-826 / Pb01) (Paracoccidioides brasiliensis)	502779	Fungi	C:97.2%[S:97.1%;D:0.1%];F:1.4%;M:1.4%;n:4862	Standard	2	C1H7J7;C1H037
UP000002149	Cryptococcus neoformans var. neoformans serotype D (strain JEC21 / ATCC MYA-565) (Filobasidiella neoformans)	214684	Fungi	C:99.5%[S:96.3%;D:3.2%];F:0.2%;M:0.3%;n:4284	Close to standard (low value)	1	P0CN66
UP000002173	Babesia bovis	5865	Alveolata	C:20.4%[S:20.3%;D:0.1%];F:0.4%;M:79.2%;n:1135	Close to standard (low value)	0
UP000002195	Dictyostelium discoideum (Social amoeba)	44689	Amoebozoa	C:93.7%[S:89.8%;D:3.9%];F:1.6%;M:4.7%;n:255	Unknown	2	Q55C70;Q54JM7
UP000002226	Toxoplasma gondii (strain ATCC 50861 / VEG)	432359	Alveolata	C:99.4%[S:99.4%;D:0.0%];F:0.6%;M:0.0%;n:502	Standard	1	V4ZDR5
UP000002254	Canis lupus familiaris (Dog) (Canis familiaris)	9615	Metazoa	C:97.4%[S:2.5%;D:94.9%];F:0.3%;M:2.2%;n:14502	Outlier (high value)	3	A0A8I3MU85;A0A8I3RTN2;A0A8P0NMY1
UP000002258	Scheffersomyces stipitis (strain ATCC 58785 / CBS 6054 / NBRC 10063 / NRRL Y-11545) (Yeast) (Pichia stipitis)	322104	Fungi	C:98.1%[S:98.0%;D:0.0%];F:0.7%;M:1.2%;n:2137	Outlier (high value)	4	A3GFM2;A3LP02;A3LQW2;A3LR96
UP000002277	Pan troglodytes (Chimpanzee)	9598	Metazoa	C:97.8%[S:50.3%;D:47.5%];F:0.5%;M:1.7%;n:13780	Outlier (high value)	4	A0A2I3RYF1;A0A2I3SRE2;A0A2I3T5L2;A0A2J8QFJ6
UP000002279	Ornithorhynchus anatinus (Duckbill platypus)	9258	Metazoa	C:85.4%[S:50.3%;D:35.1%];F:2.7%;M:11.9%;n:9226	Standard	2	A0A6I8N5W1;A0A6I8PDX9
UP000002280	Monodelphis domestica (Gray short-tailed opossum)	13616	Metazoa	C:87.4%[S:53.1%;D:34.3%];F:2.2%;M:10.4%;n:9226	Standard	1	F7AVY5
UP000002281	Equus caballus (Horse)	9796	Metazoa	C:98.1%[S:50.1%;D:48.0%];F:0.5%;M:1.5%;n:12234	Outlier (high value)	2	F6W8S4;A0A5F5PSN0
UP000002296	Trypanosoma cruzi (strain CL Brener)	353153	Discoba	C:97.7%[S:70.0%;D:27.7%];F:1.5%;M:0.8%;n:130	Outlier (high value)	2	Q4D4W3;Q4DRJ3
UP000002311	Saccharomyces cerevisiae (strain ATCC 204508 / S288c) (Baker's yeast)	559292	Fungi	C:99.6%[S:97.4%;D:2.2%];F:0.1%;M:0.3%;n:2137	Outlier (high value)	1	Q02776
UP000002320	Culex quinquefasciatus (Southern house mosquito) (Culex pungens)	7176	Metazoa	C:0.6%[S:0.6%;D:0.0%];F:0.0%;M:99.4%;n:3285	Standard	2	B0W954;B0X7H0
UP000002356	Ovis aries (Sheep)	9940	Metazoa	C:94.5%[S:84.2%;D:10.3%];F:2.0%;M:3.5%;n:13335	Outlier (high value)	1	W5P8B3
UP000002358	Nasonia vitripennis (Parasitic wasp)	7425	Metazoa	C:96.2%[S:43.6%;D:52.6%];F:0.5%;M:3.3%;n:5991	Outlier (high value)	1	A0A7M6UCF6
UP000002428	Candida glabrata (Yeast) (Torulopsis glabrata)	5478	Fungi	C:99.4%[S:98.4%;D:1.0%];F:0.2%;M:0.4%;n:2137	Outlier (high value)	1	Q6FRX4
UP000002437	Toxoplasma gondii	5811	Alveolata	C:5.8%[S:5.8%;D:0.0%];F:0.2%;M:94.0%;n:502	Standard	0
UP000002485	Schizosaccharomyces pombe (strain 972 / ATCC 24843) (Fission yeast)	284812	Fungi	C:81.8%[S:79.0%;D:2.8%];F:1.4%;M:16.8%;n:1706	Unknown	1	O13636
UP000002489	Fusarium oxysporum (strain Fo5176) (Fusarium vascular wilt)	660025	Fungi	C:96.8%[S:96.0%;D:0.8%];F:1.1%;M:2.1%;n:4494	Standard	2	F9FXM9;F9FYS7
UP000002494	Rattus norvegicus (Rat)	10116	Metazoa	C:98.1%[S:45.5%;D:52.5%];F:0.3%;M:1.6%;n:13798	Outlier (high value)	3	A0A8I6ACU9;A0A8I6AN00;D3ZJX5
UP000002497	Coccidioides posadasii (strain RMSCC 757 / Silveira) (Valley fever fungus)	443226	Fungi	C:95.2%[S:95.1%;D:0.2%];F:2.1%;M:2.6%;n:4862	Standard	1	E9D967
UP000002499	Metarhizium acridum (strain CQMa 102)	655827	Fungi	C:95.3%[S:95.1%;D:0.2%];F:2.6%;M:2.2%;n:4494	Standard	1	E9E9N0
UP000002530	Neosartorya fumigata (strain ATCC MYA-4609 / Af293 / CBS 101355 / FGSC A1100) (Aspergillus fumigatus)	330879	Fungi	C:96.9%[S:96.7%;D:0.2%];F:1.7%;M:1.3%;n:4191	Outlier (high value)	1	Q4WI16
UP000002624	Ajellomyces capsulatus (strain H143) (Darling's disease fungus) (Histoplasma capsulatum)	544712	Fungi	C:80.1%[S:80.1%;D:0.0%];F:9.3%;M:10.6%;n:4862	Standard	2	C6H9P4;C6HES3
UP000002630	Ectocarpus siliculosus (Brown alga) (Conferva siliculosa)	2880	Stramenopila	C:97.0%[S:97.0%;D:0.0%];F:3.0%;M:0.0%;n:100	Unknown	3	D8LBI3;D7G7V3;D8LHT0
UP000002640	Phytophthora sojae (Soybean stem and root rot agent) (Phytophthora megasperma f. sp. glycines)	67593	Stramenopila	C:99.0%[S:98.0%;D:1.0%];F:1.0%;M:0.0%;n:100	Standard	1	G4YLJ3
UP000002668	Leptosphaeria maculans (strain JN3 / isolate v23.1.3 / race Av1-4-5-6-7-8) (Blackleg fungus) (Phoma lingam)	985895	Fungi	C:90.7%[S:90.7%;D:0.0%];F:3.5%;M:5.8%;n:6641	Outlier (low value)	1	E4ZJJ0
UP000002669	Arthroderma gypseum (strain ATCC MYA-4604 / CBS 118893) (Microsporum gypseum)	535722	Fungi	C:98.5%[S:98.4%;D:0.1%];F:1.1%;M:0.4%;n:4862	Standard	1	E4UNX5
UP000002729	Aureococcus anophagefferens (Harmful bloom alga)	44056	Stramenopila	C:85.0%[S:82.0%;D:3.0%];F:10.0%;M:5.0%;n:100	Unknown	1	F0Y5E2
UP000002753	Saccharomyces kudriavzevii (strain ATCC MYA-4449 / AS 2.2408 / CBS 8840 / NBRC 1802 / NCYC 2889) (Yeast)	226230	Fungi	C:64.3%[S:63.3%;D:1.1%];F:2.3%;M:33.4%;n:2137	Outlier (high value)	1	J8TQV6
UP000002762	Beauveria bassiana (strain ARSEF 2860) (White muscardine disease fungus) (Tritirachium shiotae)	655819	Fungi	C:98.3%[S:98.1%;D:0.2%];F:0.5%;M:1.2%;n:4494	Standard	1	J4W3P0
UP000002852	Xiphophorus maculatus (Southern platyfish) (Platypoecilus maculatus)	8083	Metazoa	C:92.5%[S:62.9%;D:29.6%];F:1.5%;M:6.0%;n:15213	Outlier (high value)	2	A0A3B5Q818;M3ZE62
UP000002866	Tetrapisispora blattae (strain ATCC 34711 / CBS 6284 / DSM 70876 / NBRC 10599 / NRRL Y-10934 / UCD 77-7) (Yeast) (Kluyveromyces blattae)	1071380	Fungi	C:97.8%[S:95.1%;D:2.8%];F:0.3%;M:1.8%;n:2137	Outlier (high value)	2	I2GUQ3;I2GYA8
UP000002872	Nematocida parisii (strain ERTm3) (Nematode killer fungus)	935791	Fungi	C:95.0%[S:94.8%;D:0.2%];F:2.8%;M:2.2%;n:600	Unknown	1	I3EIE0
UP000002899	Babesia microti (strain RI)	1133968	Alveolata	C:95.1%[S:94.6%;D:0.4%];F:1.2%;M:3.7%;n:1135	Close to standard (low value)	1	I7IGB6
UP000003163	Edhazardia aedis (strain USNM 41457) (Microsporidian parasite)	1003232	Fungi	C:90.7%[S:90.0%;D:0.7%];F:4.8%;M:4.5%;n:600	Unknown	0
UP000003786	Theileria orientalis strain Shintoku	869250	Alveolata	C:94.2%[S:93.8%;D:0.4%];F:2.5%;M:3.3%;n:1135	Close to standard (low value)	1	J4D6C9
UP000004994	Solanum lycopersicum (Tomato) (Lycopersicon esculentum)	4081	Chloroplastida	C:92.3%[S:90.1%;D:2.2%];F:2.6%;M:5.1%;n:5950	Standard	1	A0A3Q7HFU1
UP000004995	Setaria italica (Foxtail millet) (Panicum italicum)	4555	Chloroplastida	C:94.2%[S:80.6%;D:13.6%];F:2.1%;M:3.7%;n:4896	Outlier (high value)	1	K3Z706
UP000004997	Brettanomyces bruxellensis AWRI1499	1124627	Fungi	C:45.7%[S:45.5%;D:0.1%];F:16.9%;M:37.4%;n:2137	Close to standard (low value)	2	I2JZR6;I2JSX5
UP000005203	Apis mellifera (Honeybee)	7460	Metazoa	C:98.9%[S:51.5%;D:47.3%];F:0.3%;M:0.8%;n:5991	Outlier (high value)	1	A0A7M7R525
UP000005204	Bombyx mori (Silk moth)	7091	Metazoa	C:99.2%[S:58.7%;D:40.5%];F:0.2%;M:0.6%;n:5286	Outlier (high value)	2	A0A8R2DLT7;A0A8R2GAE2
UP000005205	Atta cephalotes (Leafcutter ant)	12957	Metazoa	C:95.3%[S:93.9%;D:1.5%];F:2.5%;M:2.2%;n:5991	Standard	1	A0A158NJR2
UP000005206	Fusarium vanettenii (strain ATCC MYA-4622 / CBS 123669 / FGSC 9596 / NRRL 45880 / 77-13-4) (Fusarium solani subsp. pisi)	660122	Fungi	C:97.1%[S:96.2%;D:0.9%];F:0.6%;M:2.3%;n:4494	Standard	1	C7ZP05
UP000005207	Oreochromis niloticus (Nile tilapia) (Tilapia nilotica)	8128	Metazoa	C:97.3%[S:46.0%;D:51.3%];F:1.0%;M:1.7%;n:3640	Outlier (high value)	2	I3IY47;I3IY48
UP000005215	Ictidomys tridecemlineatus (Thirteen-lined ground squirrel) (Spermophilus tridecemlineatus)	43179	Metazoa	C:92.9%[S:69.9%;D:23.0%];F:1.8%;M:5.3%;n:13798	Standard	1	I3LX99
UP000005220	Kazachstania africana (strain ATCC 22294 / BCRC 22015 / CBS 2517 / CECT 1963 / NBRC 1671 / NRRL Y-8276) (Yeast) (Kluyveromyces africanus)	1071382	Fungi	C:99.3%[S:97.6%;D:1.7%];F:0.1%;M:0.6%;n:2137	Outlier (high value)	1	H2AV56
UP000005221	Candida parapsilosis (strain CDC 317 / ATCC MYA-4646) (Yeast) (Monilia parapsilosis)	578454	Fungi	C:99.3%[S:99.0%;D:0.3%];F:0.2%;M:0.5%;n:2137	Standard	1	G8BDB6
UP000005222	Pichia sorbitophila (strain ATCC MYA-4447 / BCRC 22081 / CBS 7064 / NBRC 10061 / NRRL Y-12695) (Hybrid yeast)	559304	Fungi	C:99.4%[S:0.9%;D:98.5%];F:0.1%;M:0.4%;n:2137	Outlier (high value)	2	G8YPL7;G8YR27
UP000005225	Otolemur garnettii (Small-eared galago) (Garnett's greater bushbaby)	30611	Metazoa	C:92.5%[S:89.4%;D:3.1%];F:1.8%;M:5.8%;n:13780	Standard	1	H0X624
UP000005226	Takifugu rubripes (Japanese pufferfish) (Fugu rubripes)	31033	Metazoa	C:92.8%[S:49.9%;D:42.9%];F:1.6%;M:5.6%;n:3640	Outlier (high value)	2	A0A674N2B1;A0A674P377
UP000005237	Caenorhabditis japonica	281687	Metazoa	C:79.4%[S:64.8%;D:14.6%];F:7.7%;M:12.9%;n:3131	Outlier (high value)	1	A0A8R1HJT8
UP000005238	Phytophthora ramorum (Sudden oak death agent)	164328	Stramenopila	C:97.0%[S:93.0%;D:4.0%];F:2.0%;M:1.0%;n:100	Standard	1	H3GWG7
UP000005239	Pristionchus pacificus (Parasitic nematode)	54126	Metazoa	C:80.1%[S:77.1%;D:3.0%];F:0.9%;M:19.0%;n:3131	Outlier (high value)	1	A0A8R1YMI4
UP000005240	Puccinia triticina (isolate 1-1 / race 1 (BBBD)) (Brown leaf rust fungus)	630390	Fungi	C:72.1%[S:67.6%;D:4.4%];F:7.3%;M:20.6%;n:1764	Unknown	1	A0A0C4EWE7
UP000005242	Wallemia mellicola (strain ATCC MYA-4683 / CBS 633.66) (Wallemia sebi (CBS 633.66))	671144	Fungi	C:90.6%[S:90.2%;D:0.4%];F:1.6%;M:7.8%;n:1764	Outlier (high value)	2	I4YDJ2;I4Y9R1
UP000005408	Crassostrea gigas (Pacific oyster) (Crassostrea angulata)	29159	Metazoa	C:96.1%[S:27.7%;D:68.3%];F:0.9%;M:3.0%;n:5295	Unknown	2	A0A8W8HPH0;A0A8W8HPL6
UP000005426	Hypocrea atroviridis (strain ATCC 20476 / IMI 206040) (Trichoderma atroviride)	452589	Fungi	C:97.9%[S:97.6%;D:0.2%];F:1.3%;M:0.9%;n:4494	Standard	1	G9NJY9
UP000005446	Glarea lozoyensis (strain ATCC 74030 / MF5533)	1104152	Fungi	C:32.4%[S:32.4%;D:0.0%];F:8.1%;M:59.5%;n:5177	Close to standard (low value)	1	H0EGR1
UP000005447	Cavia porcellus (Guinea pig)	10141	Metazoa	C:92.6%[S:70.2%;D:22.3%];F:1.6%;M:5.8%;n:13798	Standard	1	H0VW11
UP000005622	Nematocida sp. 1 (strain ERTm2 / ATCC PRA-371) (Nematode killer fungus)	1913371	Fungi	C:91.2%[S:91.2%;D:0.0%];F:5.3%;M:3.5%;n:600	Unknown	1	H8ZB80
UP000005627	Torulaspora delbrueckii (Yeast) (Candida colliculosa)	4950	Fungi	C:99.9%[S:99.9%;D:0.0%];F:0.1%;M:0.0%;n:2137	Standard	1	G8ZPA4
UP000005640	Homo sapiens (Human)	9606	Metazoa	C:99.5%[S:37.8%;D:61.7%];F:0.0%;M:0.4%;n:13780	Outlier (high value)	13	Q3ZCQ8;M0R003;M0R047;M0R1Y4;M0R0C3;M0R2F8;M0R2Q2;Q3ZCQ8-2;M0QXC3;M0R2D2;M0R2Z3;M0R303;Q3ZCQ8-3
UP000005666	Tetrapisispora phaffii (strain ATCC 24235 / CBS 4417 / NBRC 1672 / NRRL Y-8282 / UCD 70-5) (Yeast) (Fabospora phaffii)	1071381	Fungi	C:99.5%[S:97.1%;D:2.5%];F:0.2%;M:0.3%;n:2137	Outlier (high value)	1	G8BXS6
UP000006038	Oryza brachyantha (malo sina)	4533	Chloroplastida	C:90.1%[S:88.2%;D:1.9%];F:4.8%;M:5.1%;n:4896	Outlier (high value)	0
UP000006039	Gaeumannomyces tritici (strain R3-111a-1) (Wheat and barley take-all root rot fungus) (Gaeumannomyces graminis var. tritici)	644352	Fungi	C:98.1%[S:95.9%;D:2.1%];F:0.7%;M:1.3%;n:3817	Outlier (high value)	1	J3P5R3
UP000006077	Oxytricha trifallax	1172189	Alveolata	C:97.1%[S:83.6%;D:13.5%];F:1.8%;M:1.2%;n:171	Unknown	4	J9IES2;J9G6P9;J9HZ69;J9I4E0
UP000006141	Rhodosporidium toruloides (strain ATCC 204091 / IIP 30 / MTCC 1151) (Yeast) (Rhodotorula glutinis (strain ATCC 204091))	1001064	Fungi	C:36.4%[S:36.2%;D:0.2%];F:0.6%;M:63.0%;n:1764	Unknown	1	G0SUT2
UP000006174	Ustilago hordei (Barley covered smut fungus)	120017	Fungi	C:99.4%[S:99.1%;D:0.3%];F:0.1%;M:0.5%;n:1764	Unknown	2	I2G572;I2G2Q8
UP000006310	Kazachstania naganishii (strain ATCC MYA-139 / BCRC 22969 / CBS 8797 / KCTC 17520 / NBRC 10181 / NCYC 3082 / Yp74L-3) (Yeast) (Saccharomyces naganishii)	1071383	Fungi	C:99.2%[S:97.8%;D:1.4%];F:0.3%;M:0.5%;n:2137	Outlier (high value)	1	J7QZJ1
UP000006319	Plasmodium cynomolgi (strain B)	1120755	Alveolata	C:79.1%[S:79.1%;D:0.0%];F:11.8%;M:9.1%;n:3642	Standard	1	K6UI39
UP000006352	Fibroporia radiculosa	599839	Fungi	C:90.7%[S:90.3%;D:0.5%];F:3.0%;M:6.3%;n:4464	Standard	1	J4IAJ2
UP000006514	Auricularia subglabra (strain TFB-10046 / SS5) (White-rot fungus) (Auricularia delicata (strain TFB10046))	717982	Fungi	C:7.6%[S:7.2%;D:0.4%];F:1.0%;M:91.3%;n:2898	Close to standard (low value)	0
UP000006548	Arabidopsis thaliana (Mouse-ear cress)	3702	Chloroplastida	C:100.0%[S:64.3%;D:35.7%];F:0.0%;M:0.0%;n:4596	Outlier (high value)	2	Q8VYE2;F4I3H1
UP000006564	Aspergillus oryzae (strain ATCC 42149 / RIB 40) (Yellow koji mold)	510516	Fungi	C:83.6%[S:83.3%;D:0.3%];F:5.3%;M:11.0%;n:4191	Standard	1	Q2U6G6
UP000006591	Oryza nivara (Indian wild rice) (Oryza sativa f. spontanea)	4536	Chloroplastida	C:95.8%[S:69.2%;D:26.6%];F:0.9%;M:3.3%;n:4896	Outlier (high value)	1	A0A0E0FTH8
UP000006643	Phytophthora infestans (strain T30-4) (Potato late blight agent)	403677	Stramenopila	C:100.0%[S:99.0%;D:1.0%];F:0.0%;M:0.0%;n:100	Standard	1	D0N618
UP000006671	Naegleria gruberi (Amoeba)	5762	Discoba	C:79.6%[S:77.6%;D:2.0%];F:8.2%;M:12.2%;n:255	Unknown	1	D2UXH3
UP000006672	Brugia malayi (Filarial nematode worm)	6279	Metazoa	C:98.9%[S:67.9%;D:30.9%];F:0.2%;M:1.0%;n:3131	Standard	1	A0A0H5S8D3
UP000006701	Aspergillus clavatus (strain ATCC 1007 / CBS 513.65 / DSM 816 / NCTC 3887 / NRRL 1 / QM 1276 / 107)	344612	Fungi	C:98.7%[S:98.6%;D:0.1%];F:0.8%;M:0.5%;n:4191	Close to standard (low value)	1	A1CEW3
UP000006702	Neosartorya fischeri (strain ATCC 1020 / DSM 3700 / CBS 544.65 / FGSC A1164 / JCM 1740 / NRRL 181 / WB 181) (Aspergillus fischerianus)	331117	Fungi	C:98.3%[S:98.1%;D:0.2%];F:1.3%;M:0.3%;n:4191	Standard	1	A1CZ39
UP000006706	Aspergillus niger (strain ATCC MYA-4892 / CBS 513.88 / FGSC A1513)	425011	Fungi	C:93.6%[S:93.3%;D:0.3%];F:1.9%;M:4.5%;n:4191	Outlier (high value)	1	A5AAY9
UP000006718	Macaca mulatta (Rhesus macaque)	9544	Metazoa	C:97.6%[S:42.9%;D:54.7%];F:0.3%;M:2.1%;n:13780	Outlier (high value)	2	F6XPL4;F7HB91
UP000006726	Cryptosporidium parvum (strain Iowa II)	353152	Alveolata	C:97.0%[S:97.0%;D:0.0%];F:1.6%;M:1.4%;n:502	Standard	1	Q5CVN4
UP000006727	Physcomitrium patens (Spreading-leaved earth moss) (Physcomitrella patens)	3218	Chloroplastida	C:88.8%[S:1.1%;D:87.7%];F:1.4%;M:9.9%;n:1614	Unknown	1	A0A2K1KCM5
UP000006729	Populus trichocarpa (Western balsam poplar) (Populus balsamifera subsp. trichocarpa)	3694	Chloroplastida	C:97.2%[S:50.6%;D:46.6%];F:1.2%;M:1.6%;n:2326	Outlier (high value)	1	B9I1A3
UP000006753	Marssonina brunnea f. sp. multigermtubi (strain MB_m1) (Marssonina leaf spot fungus)	1072389	Fungi	C:97.7%[S:97.6%;D:0.1%];F:0.5%;M:1.7%;n:5177	Standard	2	K1XZE6;K1X0S3
UP000006757	Trichosporon asahii var. asahii (strain CBS 8904) (Yeast)	1220162	Fungi	C:83.5%[S:83.1%;D:0.5%];F:6.6%;M:9.9%;n:4284	Outlier (high value)	4	K1W330;K1VIY8;K1VKV9;K1WJM9
UP000006790	Eremothecium cymbalariae (strain CBS 270.75 / DBVPG 7215 / KCTC 17166 / NRRL Y-17582) (Yeast)	931890	Fungi	C:93.9%[S:93.9%;D:0.0%];F:0.1%;M:6.0%;n:2137	Standard	1	G8JMW3
UP000006813	Heterocephalus glaber (Naked mole rat)	10181	Metazoa	C:84.6%[S:83.0%;D:1.6%];F:4.2%;M:11.2%;n:13798	Standard	2	G5BDU0;G5BJD5
UP000006882	Prunus persica (Peach) (Amygdalus persica)	3760	Chloroplastida	C:99.1%[S:59.4%;D:39.7%];F:0.3%;M:0.6%;n:2326	Outlier (high value)	0
UP000006906	Chlamydomonas reinhardtii (Chlamydomonas smithii)	3055	Chloroplastida	C:98.9%[S:92.9%;D:6.1%];F:0.3%;M:0.7%;n:1519	Unknown	1	A0A2K3D2X2
UP000006911	Tuber melanosporum (strain Mel28) (Perigord black truffle)	656061	Fungi	C:90.2%[S:89.4%;D:0.8%];F:2.9%;M:6.9%;n:1706	Unknown	1	D5GLE6
UP000006968	Saccharomyces arboricola (strain H-6 / AS 2.3317 / CBS 10644) (Yeast)	1160507	Fungi	C:74.7%[S:73.7%;D:1.1%];F:0.2%;M:25.0%;n:2137	Outlier (high value)	0
UP000007014	Cyanidioschyzon merolae (strain NIES-3377 / 10D) (Unicellular red alga)	280699	Rhodophyta	C:72.5%[S:71.4%;D:1.2%];F:6.7%;M:20.8%;n:255	Unknown	1	M1V986
UP000007015	Oryza sativa subsp. indica (Rice)	39946	Chloroplastida	C:93.4%[S:90.7%;D:2.8%];F:2.4%;M:4.2%;n:4896	Outlier (high value)	2	A2YIT1;B8B7A6
UP000007062	Anopheles gambiae (African malaria mosquito)	7165	Metazoa	C:0.0%[S:0.0%;D:0.0%];F:0.0%;M:100.0%;n:3285	Standard	1	Q7PWY2
UP000007110	Strongylocentrotus purpuratus (Purple sea urchin)	7668	Metazoa	C:99.4%[S:61.6%;D:37.7%];F:0.3%;M:0.3%;n:954	Unknown	1	A0A7M7HG99
UP000007115	Hypocrea virens (strain Gv29-8 / FGSC 10586) (Gliocladium virens) (Trichoderma virens)	413071	Fungi	C:98.7%[S:98.3%;D:0.4%];F:0.8%;M:0.5%;n:4494	Standard	1	G9MLR2
UP000007129	Macrophomina phaseolina (strain MS6) (Charcoal rot fungus)	1126212	Fungi	C:89.6%[S:89.1%;D:0.5%];F:6.2%;M:4.2%;n:3786	Close to standard (high value)	4	K2RJY6;K2RWL5;K2S5S2;K2S9X3
UP000007148	Serendipita indica (strain DSM 11827) (Root endophyte fungus) (Piriformospora indica)	1109443	Fungi	C:88.9%[S:88.5%;D:0.4%];F:2.9%;M:8.2%;n:2898	Standard	1	G4TPG5
UP000007151	Danaus plexippus plexippus	278856	Metazoa	C:93.0%[S:91.5%;D:1.5%];F:2.8%;M:4.2%;n:5286	Outlier (high value)	1	A0A212EZ98
UP000007241	Batrachochytrium dendrobatidis (strain JAM81 / FGSC 10211) (Frog chytrid fungus)	684364	Fungi	C:89.7%[S:87.9%;D:1.8%];F:2.2%;M:8.0%;n:758	Unknown	1	F4P5Z5
UP000007258	Leishmania braziliensis	5660	Discoba	C:97.7%[S:97.7%;D:0.0%];F:0.8%;M:1.5%;n:130	Standard	0
UP000007264	Coccomyxa subellipsoidea (strain C-169) (Green microalga)	574566	Chloroplastida	C:98.1%[S:97.5%;D:0.6%];F:0.8%;M:1.1%;n:1519	Unknown	2	I0YZL4;I0YYE1
UP000007266	Tribolium castaneum (Red flour beetle)	7070	Metazoa	C:98.0%[S:90.1%;D:7.9%];F:0.9%;M:1.1%;n:2124	Outlier (high value)	1	D6WUM7
UP000007267	Pelodiscus sinensis (Chinese softshell turtle) (Trionyx sinensis)	13735	Metazoa	C:91.2%[S:77.1%;D:14.1%];F:3.7%;M:5.1%;n:7480	Unknown	1	K7G5L0
UP000007303	Tetraodon nigroviridis (Spotted green pufferfish) (Chelonodon nigroviridis)	99883	Metazoa	C:83.1%[S:72.1%;D:11.0%];F:5.5%;M:11.4%;n:3640	Standard	2	H3BVX5;H3D0S5
UP000007304	Exophiala dermatitidis (strain ATCC 34100 / CBS 525.76 / NIH/UT8656) (Black yeast) (Wangiella dermatitidis)	858893	Fungi	C:97.3%[S:95.5%;D:1.8%];F:0.7%;M:2.0%;n:6265	Close to standard (low value)	2	H6BVL8;H6BUG5
UP000007305	Zea mays (Maize)	4577	Chloroplastida	C:96.6%[S:43.2%;D:53.4%];F:0.8%;M:2.6%;n:4896	Outlier (high value)	2	A0A804N1B6;B4FBH4
UP000007322	Myceliophthora thermophila (strain ATCC 42464 / BCRC 31852 / DSM 1799) (Sporotrichum thermophile)	573729	Fungi	C:95.5%[S:95.4%;D:0.2%];F:2.0%;M:2.5%;n:3817	Standard	1	G2QIB1
UP000007350	Trypanosoma cruzi marinkellei	85056	Discoba	C:98.5%[S:98.5%;D:0.0%];F:0.8%;M:0.8%;n:130	Standard	1	K2M439
UP000007431	Schizophyllum commune (strain H4-8 / FGSC 9210) (Split gill fungus)	578458	Fungi	C:91.9%[S:90.8%;D:1.1%];F:4.0%;M:4.2%;n:3870	Standard	2	D8Q3A2;D8PUJ8
UP000007494	Neospora caninum (strain Liverpool)	572307	Alveolata	C:98.2%[S:98.0%;D:0.2%];F:0.8%;M:1.0%;n:502	Standard	2	F0VCQ3;F0V870
UP000007635	Gasterosteus aculeatus (Three-spined stickleback)	69293	Metazoa	C:88.9%[S:67.3%;D:21.6%];F:4.1%;M:7.0%;n:3640	Standard	2	G3PJN2;G3PJN6
UP000007646	Loxodonta africana (African elephant)	9785	Metazoa	C:91.5%[S:70.4%;D:21.1%];F:3.2%;M:5.3%;n:11366	Standard	2	G3U4Y5;G3TQS3
UP000007648	Sarcophilus harrisii (Tasmanian devil) (Sarcophilus laniarius)	9305	Metazoa	C:91.1%[S:47.3%;D:43.7%];F:1.6%;M:7.4%;n:9226	Standard	2	A0A7N4V520;A0A7N4P9I2
UP000007703	Clavispora lusitaniae (strain ATCC 42720) (Yeast) (Candida lusitaniae)	306902	Fungi	C:91.8%[S:91.8%;D:0.0%];F:4.9%;M:3.3%;n:2137	Close to standard (high value)	2	C4Y2F3;C4Y2R5
UP000007754	Taeniopygia guttata (Zebra finch) (Poephila guttata)	59729	Metazoa	C:95.0%[S:49.3%;D:45.6%];F:1.0%;M:4.0%;n:10844	Outlier (high value)	4	A0A674GDW5;A0A674GMQ7;A0A674GNB6;A0A674H336
UP000007755	Acromyrmex echinatior (Panamanian leafcutter ant) (Acromyrmex octospinosus echinatior)	103372	Metazoa	C:89.5%[S:89.1%;D:0.4%];F:3.8%;M:6.7%;n:5991	Standard	1	F4X628
UP000007796	Grosmannia clavigera (strain kw1407 / UAMH 11150) (Blue stain fungus) (Graphiocladiella clavigera)	655863	Fungi	C:93.7%[S:93.5%;D:0.2%];F:1.5%;M:4.8%;n:3817	Standard	2	F0XMQ8;F0XHW7
UP000007797	Cavenderia fasciculata (Slime mold) (Dictyostelium fasciculatum)	261658	Amoebozoa	C:90.6%[S:90.2%;D:0.4%];F:3.5%;M:5.9%;n:255	Unknown	1	F4QAG5
UP000007798	Drosophila willistoni (Fruit fly)	7260	Metazoa	C:99.0%[S:90.7%;D:8.3%];F:0.3%;M:0.7%;n:3285	Outlier (high value)	4	B4MN87;B4MUL0;B4N7L7;B4NDV4
UP000007799	Salpingoeca rosetta (strain ATCC 50818 / BSB-021)	946362	Other Opisthokonts	C:83.1%[S:82.7%;D:0.4%];F:6.7%;M:10.2%;n:255	Unknown	2	F2UTI3;F2UDK2
UP000007800	Perkinsus marinus (strain ATCC 50983 / TXsc)	423536	Alveolata	C:96.5%[S:42.7%;D:53.8%];F:1.8%;M:1.8%;n:171	Unknown	3	C5KXL9;C5KN29;C5KYI8
UP000007801	Drosophila ananassae (Fruit fly)	7217	Metazoa	C:99.5%[S:74.8%;D:24.7%];F:0.1%;M:0.4%;n:3285	Outlier (high value)	3	B3MWG1;B3M8Y4;B3MVN0
UP000007819	Acyrthosiphon pisum (Pea aphid)	7029	Metazoa	C:99.2%[S:60.0%;D:39.2%];F:0.3%;M:0.5%;n:2510	Outlier (high value)	2	A0A8R1VYD9;A0A8R2A2R9
UP000007875	Ciona savignyi (Pacific transparent sea squirt)	51511	Metazoa	C:68.3%[S:51.5%;D:16.9%];F:6.2%;M:25.5%;n:954	Unknown	2	H2ZQK7;H2YVV3
UP000007879	Amphimedon queenslandica (Sponge)	400682	Metazoa	C:89.8%[S:84.4%;D:5.5%];F:4.2%;M:6.0%;n:954	Unknown	1	A0A1X7UXP1
UP000007963	Aspergillus terreus (strain NIH 2624 / FGSC A1156)	341663	Fungi	C:89.8%[S:89.5%;D:0.4%];F:4.4%;M:5.7%;n:4191	Outlier (high value)	1	Q0C9T3
UP000008021	Oryza meridionalis	40149	Chloroplastida	C:83.1%[S:56.9%;D:26.3%];F:1.4%;M:15.5%;n:4896	Outlier (high value)	1	A0A0E0CG18
UP000008022	Oryza rufipogon (Brownbeard rice) (Asian wild rice)	4529	Chloroplastida	C:95.6%[S:71.8%;D:23.8%];F:1.4%;M:2.9%;n:4896	Outlier (high value)	0
UP000008062	Zymoseptoria tritici (strain CBS 115943 / IPO323) (Speckled leaf blotch fungus) (Septoria tritici)	336722	Fungi	C:93.4%[S:93.3%;D:0.1%];F:2.5%;M:4.0%;n:3786	Outlier (high value)	1	F9WYP4
UP000008063	Serpula lacrymans var. lacrymans (strain S7.3) (Dry rot fungus)	936435	Fungi	C:88.7%[S:88.1%;D:0.5%];F:4.4%;M:6.9%;n:4878	Standard	1	F8PRR0
UP000008066	Chaetomium thermophilum (strain DSM 1495 / CBS 144.50 / IMI 039719) (Thermochaetoides thermophila)	759272	Fungi	C:93.7%[S:93.6%;D:0.1%];F:1.5%;M:4.8%;n:3817	Standard	1	G0SI68
UP000008068	Caenorhabditis brenneri (Nematode worm)	135651	Metazoa	C:94.7%[S:67.1%;D:27.6%];F:1.6%;M:3.7%;n:3131	Outlier (high value)	1	G0P9L7
UP000008141	Chlorella variabilis (Green alga)	554065	Chloroplastida	C:92.9%[S:91.9%;D:1.0%];F:2.6%;M:4.5%;n:1519	Unknown	1	E1ZJ53
UP000008142	Ajellomyces capsulatus (strain H88) (Darling's disease fungus) (Histoplasma capsulatum)	544711	Fungi	C:95.5%[S:95.5%;D:0.0%];F:1.8%;M:2.7%;n:4862	Standard	2	F0UKK5;F0ULM2
UP000008143	Xenopus tropicalis (Western clawed frog) (Silurana tropicalis)	8364	Metazoa	C:96.9%[S:47.7%;D:49.2%];F:0.5%;M:2.6%;n:5310	Unknown	1	B0BMA3
UP000008144	Ciona intestinalis (Transparent sea squirt) (Ascidia intestinalis)	7719	Metazoa	C:78.7%[S:74.9%;D:3.8%];F:6.4%;M:14.9%;n:954	Unknown	0
UP000008153	Leishmania infantum	5671	Discoba	C:100.0%[S:100.0%;D:0.0%];F:0.0%;M:0.0%;n:130	Standard	0
UP000008177	Botryotinia fuckeliana (strain T4) (Noble rot fungus) (Botrytis cinerea)	999810	Fungi	C:89.4%[S:89.4%;D:0.0%];F:2.5%;M:8.1%;n:5177	Outlier (low value)	2	G2YPR4;G2XPF7
UP000008181	Thermothielavioides terrestris (strain ATCC 38088 / NRRL 8126) (Thielavia terrestris)	578455	Fungi	C:95.5%[S:95.2%;D:0.3%];F:1.9%;M:2.6%;n:3817	Standard	1	G2RCK5
UP000008225	Callithrix jacchus (White-tufted-ear marmoset)	9483	Metazoa	C:95.5%[S:46.4%;D:49.1%];F:0.7%;M:3.8%;n:13780	Outlier (high value)	2	F7ITE1;A0A2R8M2E5
UP000008227	Sus scrofa (Pig)	9823	Metazoa	C:96.5%[S:48.0%;D:48.5%];F:0.9%;M:2.6%;n:13335	Outlier (high value)	4	A0A480LC98;A0A287AM87;A0A5G2RJB6;I3LC09
UP000008237	Harpegnathos saltator (Jerdon's jumping ant)	610380	Metazoa	C:87.2%[S:86.8%;D:0.4%];F:6.0%;M:6.8%;n:5991	Standard	1	E2C935
UP000008281	Caenorhabditis remanei (Caenorhabditis vulgaris)	31234	Metazoa	C:98.8%[S:96.0%;D:2.8%];F:0.9%;M:0.4%;n:3131	Outlier (high value)	1	E3MQW3
UP000008311	Ricinus communis (Castor bean)	3988	Chloroplastida	C:90.5%[S:89.0%;D:1.4%];F:4.6%;M:5.0%;n:2326	Standard	1	B9S9U7
UP000008312	Blastocystis hominis	12968	Stramenopila	C:85.0%[S:78.0%;D:7.0%];F:15.0%;M:0.0%;n:100	Unknown	3	D8M7N9;D8LXD0;D8M7B7
UP000008333	Plasmodium vivax (strain Salvador I)	126793	Alveolata	C:95.0%[S:94.6%;D:0.4%];F:1.3%;M:3.7%;n:3642	Outlier (high value)	1	A5K9Z0
UP000008370	Phanerochaete carnosa (strain HHB-10118-sp) (White-rot fungus) (Peniophora carnosa)	650164	Fungi	C:88.6%[S:87.4%;D:1.2%];F:4.5%;M:6.9%;n:4464	Standard	1	K5UUH0
UP000008493	Agaricus bisporus var. burnettii (strain JB137-S8 / ATCC MYA-4627 / FGSC 10392) (White button mushroom)	597362	Fungi	C:92.2%[S:91.6%;D:0.6%];F:1.8%;M:5.9%;n:3870	Close to standard (low value)	1	K5XDY3
UP000008513	Neurospora tetrasperma (strain FGSC 2509 / P0656)	510952	Fungi	C:95.7%[S:95.5%;D:0.2%];F:0.8%;M:3.5%;n:3817	Outlier (high value)	1	G4U566
UP000008524	Trypanosoma brucei brucei (strain 927/4 GUTat10.1)	185431	Discoba	C:97.7%[S:52.3%;D:45.4%];F:1.5%;M:0.8%;n:130	Outlier (high value)	1	Q582X9
UP000008549	Caenorhabditis briggsae	6238	Metazoa	C:98.1%[S:97.1%;D:0.9%];F:0.9%;M:1.0%;n:3131	Outlier (high value)	1	Q61JS7
UP000008553	Plasmodium yoelii yoelii	73239	Alveolata	C:64.7%[S:64.6%;D:0.1%];F:10.5%;M:24.7%;n:3642	Close to standard (high value)	1	Q7RMS9
UP000008672	Latimeria chalumnae (Coelacanth)	7897	Metazoa	C:89.2%[S:70.1%;D:19.1%];F:4.6%;M:6.3%;n:3354	Unknown	1	H3AII8
UP000008673	Ogataea parapolymorpha (strain ATCC 26012 / BCRC 20466 / JCM 22074 / NRRL Y-7560 / DL-1) (Yeast) (Hansenula polymorpha)	871575	Fungi	C:96.5%[S:96.5%;D:0.0%];F:1.7%;M:1.8%;n:2137	Outlier (high value)	1	W1QA73
UP000008694	Arabidopsis lyrata subsp. lyrata (Lyre-leaved rock-cress)	81972	Chloroplastida	C:95.9%[S:94.3%;D:1.6%];F:0.5%;M:3.5%;n:4596	Outlier (high value)	1	D7KN36
UP000008698	Verticillium alfalfae (strain VaMs.102 / ATCC MYA-4576 / FGSC 10136) (Verticillium wilt of alfalfa) (Verticillium albo-atrum)	526221	Fungi	C:63.8%[S:63.4%;D:0.4%];F:6.0%;M:30.3%;n:6841	Close to standard (low value)	1	C9SYF5
UP000008743	Capsaspora owczarzaki (strain ATCC 30864)	595528	Other Opisthokonts	C:93.7%[S:84.7%;D:9.0%];F:2.4%;M:3.9%;n:255	Unknown	1	A0A0D2WW67
UP000008744	Drosophila persimilis (Fruit fly)	7234	Metazoa	C:88.8%[S:87.9%;D:0.9%];F:5.0%;M:6.2%;n:3285	Outlier (high value)	3	B4GKM6;B4GYG7;B4H5E9
UP000008782	Colletotrichum graminicola (strain M1.001 / M2 / FGSC 10212) (Maize anthracnose fungus) (Glomerella graminicola)	645133	Fungi	C:98.5%[S:98.5%;D:0.1%];F:0.9%;M:0.6%;n:6841	Close to standard (low value)	1	E3QS26
UP000008783	Puccinia graminis f. sp. tritici (strain CRL 75-36-700-3 / race SCCL) (Black stem rust fungus)	418459	Fungi	C:91.8%[S:83.0%;D:8.8%];F:2.0%;M:6.2%;n:1764	Unknown	2	E3K2P1;E3NXP7
UP000008784	Arthrobotrys oligospora (strain ATCC 24927 / CBS 115.81 / DSM 1491) (Nematode-trapping fungus) (Didymozoophaga oligospora)	756982	Fungi	C:96.1%[S:95.9%;D:0.2%];F:1.4%;M:2.5%;n:1706	Unknown	2	G1XED6;G1XM92
UP000008792	Drosophila virilis (Fruit fly)	7244	Metazoa	C:99.2%[S:72.7%;D:26.5%];F:0.2%;M:0.5%;n:3285	Outlier (high value)	3	B4LSA8;B4M3R7;B4MGR4
UP000008810	Brachypodium distachyon (Purple false brome) (Trachynia distachya)	15368	Chloroplastida	C:99.0%[S:66.2%;D:32.9%];F:0.2%;M:0.8%;n:4896	Outlier (high value)	4	A0A0Q3MMJ9;A0A2K2D9H1;A0A2K2D9I3;I1HHQ0
UP000008820	Aedes aegypti (Yellowfever mosquito) (Culex aegypti)	7159	Metazoa	C:0.0%[S:0.0%;D:0.0%];F:0.0%;M:100.0%;n:3285	Standard	1	Q177F9
UP000008827	Glycine max (Soybean) (Glycine hispida)	3847	Chloroplastida	C:99.2%[S:25.6%;D:73.6%];F:0.2%;M:0.6%;n:5366	Outlier (high value)	0
UP000008837	Malassezia globosa (strain ATCC MYA-4612 / CBS 7966) (Dandruff-associated fungus)	425265	Fungi	C:73.8%[S:73.7%;D:0.1%];F:8.7%;M:17.6%;n:1764	Unknown	1	A8Q133
UP000008854	Schistosoma mansoni (Blood fluke)	6183	Metazoa	C:78.8%[S:63.6%;D:15.2%];F:2.5%;M:18.7%;n:954	Unknown	2	A0A3Q0KDE5;G4VQ87
UP000008864	Trichophyton rubrum (strain ATCC MYA-4607 / CBS 118892) (Athlete's foot fungus)	559305	Fungi	C:84.4%[S:74.9%;D:9.4%];F:8.3%;M:7.3%;n:4862	Close to standard (high value)	1	F2SWA9
UP000008866	Arthroderma benhamiae (strain ATCC MYA-4681 / CBS 112371) (Trichophyton mentagrophytes)	663331	Fungi	C:88.0%[S:88.0%;D:0.0%];F:4.9%;M:7.1%;n:4862	Standard	1	D4AVT3
UP000008909	Clonorchis sinensis (Chinese liver fluke)	79923	Metazoa	C:59.1%[S:58.1%;D:1.0%];F:12.2%;M:28.7%;n:954	Unknown	1	G7YVX2
UP000008912	Ailuropoda melanoleuca (Giant panda)	9646	Metazoa	C:95.0%[S:54.1%;D:41.0%];F:1.0%;M:4.0%;n:14502	Standard	2	A0A7N5KI15;G1LP31
UP000008983	Ichthyophthirius multifiliis (White spot disease agent) (Ich)	5932	Alveolata	C:82.5%[S:77.2%;D:5.3%];F:5.3%;M:12.3%;n:171	Unknown	1	G0R6D5
UP000008984	Hypocrea jecorina (strain QM6a) (Trichoderma reesei)	431241	Fungi	C:97.2%[S:97.1%;D:0.1%];F:1.1%;M:1.7%;n:4494	Standard	1	G0R8Q0
UP000009022	Trichoplax adhaerens (Trichoplax reptans)	10228	Metazoa	C:89.3%[S:88.7%;D:0.6%];F:4.6%;M:6.1%;n:954	Unknown	2	B3S0K7;B3SE84
UP000009027	Trypanosoma vivax (strain Y486)	1055687	Discoba	C:9.2%[S:8.5%;D:0.8%];F:2.3%;M:88.5%;n:130	Standard	0
UP000009046	Pediculus humanus subsp. corporis (Body louse)	121224	Metazoa		Standard	1	E0VRI5
UP000009058	Magnaporthe oryzae (strain 70-15 / ATCC MYA-4617 / FGSC 8958) (Rice blast fungus) (Pyricularia oryzae)	242507	Fungi	C:98.6%[S:97.1%;D:1.5%];F:0.3%;M:1.0%;n:3817	Outlier (high value)	1	G4NF81
UP000009082	Nosema ceranae (strain BRL01) (Microsporidian parasite)	578460	Fungi	C:84.7%[S:84.5%;D:0.2%];F:2.5%;M:12.8%;n:600	Unknown	0
UP000009096	Gibberella moniliformis (strain M3125 / FGSC 7600) (Maize ear and stalk rot fungus) (Fusarium verticillioides)	334819	Fungi	C:98.7%[S:73.4%;D:25.3%];F:1.0%;M:0.3%;n:4494	Outlier (high value)	2	W7LSV2;W7M375
UP000009097	Fusarium oxysporum f. sp. lycopersici (strain 4287 / CBS 123668 / FGSC 9935 / NRRL 34936) (Fusarium vascular wilt of tomato)	426428	Fungi	C:88.9%[S:88.2%;D:0.7%];F:5.5%;M:5.6%;n:4494	Standard	1	A0A0D2XPF8
UP000009131	Mixia osmundae (strain CBS 9802 / IAM 14324 / JCM 22182 / KY 12970)	764103	Fungi	C:94.6%[S:92.6%;D:2.0%];F:0.6%;M:4.8%;n:1764	Unknown	1	G7E0D0
UP000009136	Bos taurus (Bovine)	9913	Metazoa	C:96.9%[S:54.2%;D:42.7%];F:0.9%;M:2.2%;n:13335	Outlier (high value)	3	F6PR67;Q3SZB3;A0A3Q1NKK7
UP000009138	Rhizopus delemar (strain RA 99-880 / ATCC MYA-4621 / FGSC 9543 / NRRL 43880) (Mucormycosis agent) (Rhizopus arrhizus var. delemar)	246409	Fungi	C:80.2%[S:75.9%;D:4.4%];F:13.6%;M:6.2%;n:2449	Outlier (high value)	1	I1CB10
UP000009168	Tetrahymena thermophila (strain SB210)	312017	Alveolata	C:98.8%[S:97.1%;D:1.8%];F:0.0%;M:1.2%;n:171	Unknown	1	I7M3E4
UP000009170	Ostreococcus tauri	70448	Chloroplastida	C:98.2%[S:98.0%;D:0.2%];F:0.5%;M:1.3%;n:1519	Unknown	1	A0A090M564
UP000009183	Vitis vinifera (Grape)	29760	Chloroplastida	C:93.3%[S:91.6%;D:1.8%];F:3.4%;M:3.3%;n:2326	Outlier (high value)	1	D7UAF4
UP000009192	Drosophila mojavensis (Fruit fly)	7230	Metazoa	C:99.3%[S:73.3%;D:26.1%];F:0.2%;M:0.4%;n:3285	Outlier (high value)	3	B4KJC8;B4KXY7;B4L390
UP000009297	Ajellomyces capsulatus (strain NAm1 / WU24) (Darling's disease fungus) (Histoplasma capsulatum)	2059318	Fungi	C:80.8%[S:80.7%;D:0.1%];F:12.4%;M:6.8%;n:4862	Standard	2	A6R4F7;A6QTF4
UP000009328	Wickerhamomyces ciferrii (Yeast) (Pichia ciferrii)	1041607	Fungi	C:95.8%[S:95.5%;D:0.3%];F:1.7%;M:2.5%;n:2137	Outlier (high value)	1	K0KGU1
UP000009377	Nannochloropsis gaditana (strain CCMP526) (Green microalga) (Microchloropsis gaditana)	1093141	Stramenopila	C:40.0%[S:40.0%;D:0.0%];F:9.0%;M:51.0%;n:100	Unknown	1	K8YTV0
UP000009882	Penicillium digitatum (strain PHI26 / CECT 20796) (Green mold)	1170229	Fungi	C:94.9%[S:94.8%;D:0.1%];F:3.0%;M:2.1%;n:4191	Standard	1	K9FIK0
UP000010422	Pneumocystis jirovecii (Human pneumocystis pneumonia agent)	42068	Fungi	C:51.7%[S:47.8%;D:3.9%];F:8.0%;M:40.3%;n:1706	Unknown	1	L0PCK8
UP000010552	Pteropus alecto (Black flying fox)	9402	Metazoa	C:81.7%[S:81.4%;D:0.3%];F:5.6%;M:12.7%;n:12234	Standard	1	L5L387
UP000010556	Myotis davidii (David's myotis)	225400	Metazoa	C:57.0%[S:56.5%;D:0.5%];F:7.1%;M:35.9%;n:12234	Standard	1	L5LDH0
UP000011064	Pseudogymnoascus destructans (strain ATCC MYA-4855 / 20631-21) (Bat white-nose syndrome fungus) (Geomyces destructans)	658429	Fungi	C:97.6%[S:96.8%;D:0.8%];F:2.0%;M:0.4%;n:3234	Standard	1	L8G028
UP000011080	Bos mutus (wild yak)	72004	Metazoa	C:84.2%[S:83.7%;D:0.4%];F:2.2%;M:13.7%;n:13335	Standard	0
UP000011081	Vavraia culicis (isolate floridensis) (Microsporidian parasite)	948595	Fungi	C:96.0%[S:95.3%;D:0.7%];F:1.8%;M:2.2%;n:600	Unknown	0
UP000011082	Vittaforma corneae (strain ATCC 50505) (Microsporidian parasite) (Nosema corneum)	993615	Fungi	C:75.0%[S:73.8%;D:1.2%];F:3.7%;M:21.3%;n:600	Unknown	1	L2GQ17
UP000011083	Acanthamoeba castellanii str. Neff	1257118	Amoebozoa	C:77.6%[S:76.1%;D:1.6%];F:6.3%;M:16.1%;n:255	Unknown	1	L8H7A8
UP000011087	Guillardia theta (strain CCMP2712) (Cryptophyte)	905079	Cryptophyta	C:79.6%[S:76.1%;D:3.5%];F:10.2%;M:10.2%;n:255	Unknown	3	L1IRX1;L1JT00;L1JYF7
UP000011096	Colletotrichum fructicola (strain Nara gc5) (Anthracnose fungus) (Colletotrichum gloeosporioides (strain Nara gc5))	1213859	Fungi	C:98.2%[S:98.1%;D:0.1%];F:0.7%;M:1.1%;n:6841	Close to standard (high value)	1	L2FS25
UP000011115	Solanum tuberosum (Potato)	4113	Chloroplastida	C:81.8%[S:61.9%;D:19.8%];F:2.7%;M:15.5%;n:5950	Outlier (high value)	8	M1C0C6;M1C0C7;M1C0C8;M1C0C9;M1C0D0;M1C0D1;M1C0D2;M1C0D3
UP000011116	Hordeum vulgare subsp. vulgare (Domesticated barley)	112509	Chloroplastida	C:94.0%[S:83.8%;D:10.2%];F:0.4%;M:5.6%;n:4896	Outlier (high value)	1	A0A8I6WIA9
UP000011185	Trachipleistophora hominis (Microsporidian parasite)	72359	Fungi	C:83.2%[S:83.2%;D:0.0%];F:5.0%;M:11.8%;n:600	Unknown	0
UP000011518	Tupaia chinensis (Chinese tree shrew)	246437	Metazoa	C:65.1%[S:64.3%;D:0.7%];F:9.1%;M:25.8%;n:12692	Standard	1	L9LBX2
UP000011668	Thanatephorus cucumeris (strain AG1-IA) (Rice sheath blight fungus) (Rhizoctonia solani)	983506	Fungi	C:55.7%[S:55.5%;D:0.3%];F:8.9%;M:35.4%;n:2898	Standard	1	L8WZD9
UP000011712	Felis catus (Cat) (Felis silvestris catus)	9685	Metazoa	C:96.6%[S:53.1%;D:43.4%];F:0.6%;M:2.8%;n:14502	Outlier (high value)	3	A0A2I2UH56;A0A337S1H7;A0A5F5Y3Q1
UP000011713	Hyaloperonospora arabidopsidis (strain Emoy2) (Downy mildew agent) (Peronospora arabidopsidis)	559515	Stramenopila	C:89.0%[S:69.0%;D:20.0%];F:4.0%;M:7.0%;n:100	Standard	1	M4C535
UP000011715	Magnaporthiopsis poae (strain ATCC 64411 / 73-15) (Kentucky bluegrass fungus) (Magnaporthe poae)	644358	Fungi	C:76.1%[S:74.8%;D:1.3%];F:7.1%;M:16.8%;n:3817	Outlier (high value)	2	A0A0C4DY33;A0A0C4EE46
UP000011750	Brassica rapa subsp. pekinensis (Chinese cabbage) (Brassica pekinensis)	51351	Chloroplastida	C:95.5%[S:88.7%;D:6.8%];F:1.2%;M:3.3%;n:4596	Standard	1	M4EPV6
UP000011761	Baudoinia panamericana (strain UAMH 10762) (Angels' share fungus) (Baudoinia compniacensis (strain UAMH 10762))	717646	Fungi	C:95.4%[S:95.2%;D:0.1%];F:2.3%;M:2.4%;n:3786	Standard	1	M2LYI0
UP000011777	Candida maltosa (strain Xu316) (Yeast)	1245528	Fungi	C:89.9%[S:89.8%;D:0.1%];F:2.9%;M:7.2%;n:2137	Standard	1	M3K391
UP000011958	Pneumocystis murina (strain B123) (Mouse pneumocystis pneumonia agent) (Pneumocystis carinii f. sp. muris)	1069680	Fungi	C:75.9%[S:75.8%;D:0.1%];F:1.6%;M:22.5%;n:1706	Unknown	1	M7PC46
UP000011976	Pseudozyma antarctica (strain T-34) (Yeast) (Candida antarctica)	1151754	Fungi	C:95.5%[S:95.4%;D:0.1%];F:1.4%;M:3.2%;n:1764	Unknown	2	M9LQA6;M9MBE1
UP000012073	Chondrus crispus (Carrageen Irish moss) (Polymorpha crispa)	2769	Rhodophyta	C:63.9%[S:62.0%;D:2.0%];F:7.5%;M:28.6%;n:255	Unknown	0
UP000012174	Eutypa lata (strain UCR-EL1) (Grapevine dieback disease fungus) (Eutypa armeniacae)	1287681	Fungi	C:79.9%[S:79.7%;D:0.2%];F:9.9%;M:10.3%;n:3817	Standard	1	M7T0A9
UP000012960	Musa acuminata subsp. malaccensis (Wild banana) (Musa malaccensis)	214687	Chloroplastida	C:96.2%[S:62.8%;D:33.4%];F:2.6%;M:1.2%;n:3236	Outlier (high value)	0
UP000013521	Botryosphaeria parva (strain UCR-NP2) (Grapevine canker fungus) (Neofusicoccum parvum)	1287680	Fungi	C:78.3%[S:77.9%;D:0.3%];F:11.9%;M:9.9%;n:3786	Standard	2	R1G584;R1H140
UP000013776	Taphrina deformans (strain PYCC 5710 / ATCC 11124 / CBS 356.35 / IMI 108563 / JCM 9778 / NBRC 8474) (Peach leaf curl fungus) (Lalaria deformans)	1097556	Fungi	C:66.1%[S:66.0%;D:0.1%];F:2.7%;M:31.2%;n:1706	Unknown	1	R4XAS4
UP000013827	Emiliania huxleyi (Coccolithophore) (Pontosphaera huxleyi)	2903	Haptophyta	C:56.1%[S:40.4%;D:15.7%];F:17.3%;M:26.7%;n:255	Unknown	3	R1ET82;R1E3G2;R1E403
UP000014064	Wallemia ichthyophaga (strain EXF-994 / CBS 113033)	1299270	Fungi	C:86.2%[S:85.8%;D:0.4%];F:2.0%;M:11.8%;n:1764	Outlier (high value)	1	R9ABY2
UP000014071	Pseudozyma hubeiensis (strain SY62) (Yeast)	1305764	Fungi	C:94.9%[S:94.8%;D:0.1%];F:1.8%;M:3.3%;n:1764	Unknown	1	R9PFQ3
UP000014074	Phaeoacremonium minimum (strain UCR-PA7) (Esca disease fungus) (Togninia minima)	1286976	Fungi	C:78.3%[S:78.1%;D:0.2%];F:8.5%;M:13.3%;n:3817	Standard	1	R8B994
UP000014254	Mucor circinelloides f. circinelloides (strain 1006PhL) (Mucormycosis agent) (Calyptromyces circinelloides)	1220926	Fungi	C:99.7%[S:99.4%;D:0.3%];F:0.3%;M:0.0%;n:2449	Standard	1	S2J1F7
UP000014480	Colletotrichum orbiculare (strain 104-T / ATCC 96160 / CBS 514.97 / LARS 414 / MAFF 240422) (Cucumber anthracnose fungus) (Colletotrichum lagenarium)	1213857	Fungi	C:93.6%[S:93.5%;D:0.1%];F:1.8%;M:4.6%;n:6841	Standard	2	N4VBD2;A0A484FFQ7
UP000014500	Strigamia maritima (European centipede) (Geophilus maritimus)	126957	Metazoa	C:92.4%[S:89.2%;D:3.2%];F:1.6%;M:6.0%;n:1013	Unknown	0
UP000014680	Entamoeba invadens IP1	370355	Amoebozoa	C:36.5%[S:36.1%;D:0.4%];F:8.2%;M:55.3%;n:255	Unknown	0
UP000014760	Capitella teleta (Polychaete worm)	283909	Metazoa	C:95.0%[S:90.8%;D:4.2%];F:2.8%;M:2.2%;n:954	Unknown	1	R7UL70
UP000014978	Spraguea lophii (strain 42_110) (Microsporidian parasite)	1358809	Fungi	C:91.2%[S:90.8%;D:0.3%];F:4.0%;M:4.8%;n:600	Unknown	1	S7W7W5
UP000015100	Dactylellina haptotyla (strain CBS 200.50) (Nematode-trapping fungus) (Monacrosporium haptotylum)	1284197	Fungi	C:94.3%[S:94.1%;D:0.1%];F:1.6%;M:4.1%;n:1706	Unknown	1	S8C9R6
UP000015101	Helobdella robusta (Californian leech)	6412	Metazoa	C:90.3%[S:89.2%;D:1.0%];F:4.6%;M:5.1%;n:954	Unknown	2	T1FXW8;T1F0B5
UP000015102	Megaselia scalaris (Humpbacked fly) (Phora scalaris)	36166	Metazoa	C:19.5%[S:19.2%;D:0.3%];F:17.3%;M:63.3%;n:3285	Standard	1	T1GIX9
UP000015103	Rhodnius prolixus (Triatomid bug)	13249	Metazoa		Standard	1	R4FP27
UP000015104	Tetranychus urticae (Two-spotted spider mite)	32264	Metazoa	C:90.3%[S:84.0%;D:6.3%];F:1.0%;M:8.7%;n:2934	Standard	1	T1K689
UP000015105	Aegilops tauschii subsp. strangulata (Goatgrass)	200361	Chloroplastida	C:97.2%[S:26.3%;D:70.9%];F:1.0%;M:1.8%;n:4896	Outlier (high value)	2	A0A452ZE99;A0A453DA57
UP000015106	Triticum urartu (Red wild einkorn) (Crithodium urartu)	4572	Chloroplastida	C:75.9%[S:73.0%;D:2.9%];F:12.2%;M:11.9%;n:4896	Outlier (high value)	2	A0A8R7K2U4;A0A8R7PV09
UP000015241	Fomitopsis pinicola (strain FP-58527) (Brown rot fungus)	743788	Fungi	C:98.7%[S:98.1%;D:0.6%];F:0.9%;M:0.4%;n:4464	Standard	2	S8EGW2;S8ELD4
UP000015354	Strigomonas culicis	28005	Discoba	C:73.8%[S:62.3%;D:11.5%];F:19.2%;M:6.9%;n:130	Outlier (high value)	1	S9WKM1
UP000015441	Blumeria graminis f. sp. hordei (strain DH14) (Barley powdery mildew) (Oidium monilioides f. sp. hordei)	546991	Fungi	C:94.7%[S:94.2%;D:0.4%];F:2.5%;M:2.8%;n:3234	Close to standard (low value)	2	N1JQ91;N1JL49
UP000015453	Genlisea aurea	192259	Chloroplastida	C:66.4%[S:64.1%;D:2.2%];F:11.8%;M:21.8%;n:2326	Standard	1	S8C6C4
UP000015464	Schizosaccharomyces cryophilus (strain OY26 / ATCC MYA-4695 / CBS 11777 / NBRC 106824 / NRRL Y48691) (Fission yeast)	653667	Fungi	C:82.2%[S:79.5%;D:2.7%];F:1.9%;M:15.9%;n:1706	Unknown	1	S9VMQ9
UP000015530	Colletotrichum gloeosporioides (strain Cg-14) (Anthracnose fungus) (Glomerella cingulata)	1237896	Fungi	C:90.1%[S:90.0%;D:0.1%];F:4.0%;M:5.8%;n:6841	Close to standard (high value)	1	T0LQU3
UP000016665	Ficedula albicollis (Collared flycatcher) (Muscicapa albicollis)	59894	Metazoa	C:92.7%[S:51.3%;D:41.4%];F:2.0%;M:5.3%;n:10844	Outlier (high value)	0
UP000016666	Anas platyrhynchos platyrhynchos (Northern mallard)	8840	Metazoa	C:89.8%[S:56.7%;D:33.1%];F:3.6%;M:6.6%;n:8338	Outlier (high value)	0
UP000016800	Gibberella fujikuroi (strain CBS 195.34 / IMI 58289 / NRRL A-6831) (Bakanae and foot rot disease fungus) (Fusarium fujikuroi)	1279085	Fungi	C:99.7%[S:99.5%;D:0.2%];F:0.2%;M:0.1%;n:4494	Standard	1	S0DXG1
UP000016801	Claviceps purpurea (strain 20.1) (Ergot fungus) (Sphacelia segetum)	1111077	Fungi	C:94.5%[S:93.8%;D:0.7%];F:1.8%;M:3.6%;n:4494	Standard	1	M1WFG3
UP000016922	Glarea lozoyensis (strain ATCC 20868 / MF5171)	1116229	Fungi	C:97.3%[S:97.2%;D:0.1%];F:1.1%;M:1.7%;n:5177	Standard	1	S3DDF3
UP000016923	Ophiostoma piceae (strain UAMH 11346) (Sap stain fungus)	1262450	Fungi	C:95.8%[S:95.5%;D:0.3%];F:0.8%;M:3.5%;n:3817	Standard	0
UP000016924	Coniosporium apollinis (strain CBS 100218) (Rock-inhabiting black yeast)	1168221	Fungi	C:97.4%[S:97.2%;D:0.2%];F:1.2%;M:1.4%;n:3786	Close to standard (low value)	1	R7YZD0
UP000016927	Nosema bombycis (strain CQ1 / CVCC 102059) (Microsporidian parasite) (Pebrine of silkworm)	578461	Fungi	C:74.0%[S:46.3%;D:27.7%];F:6.5%;M:19.5%;n:600	Unknown	0
UP000016928	Fusarium oxysporum f. sp. cubense (strain race 1) (Panama disease fungus)	1229664	Fungi	C:92.4%[S:92.1%;D:0.4%];F:1.0%;M:6.5%;n:4494	Standard	1	N4U2V5
UP000016929	Fusarium oxysporum f. sp. cubense (strain race 4) (Panama disease fungus)	2502994	Fungi	C:81.4%[S:78.6%;D:2.8%];F:1.1%;M:17.5%;n:4494	Standard	0
UP000016930	Ceriporiopsis subvermispora (strain B) (White-rot fungus) (Gelatoporia subvermispora)	914234	Fungi	C:91.9%[S:91.2%;D:0.7%];F:1.4%;M:6.7%;n:4464	Standard	1	M2QM73
UP000016931	Sphaerulina musiva (strain SO2202) (Poplar stem canker fungus) (Septoria musiva)	692275	Fungi	C:97.8%[S:97.7%;D:0.1%];F:1.1%;M:1.1%;n:3786	Standard	1	M3D9Q1
UP000016932	Pseudocercospora fijiensis (strain CIRAD86) (Black leaf streak disease fungus) (Mycosphaerella fijiensis)	383855	Fungi	C:96.1%[S:96.0%;D:0.1%];F:2.3%;M:1.6%;n:3786	Outlier (high value)	1	M2ZXK9
UP000016933	Dothistroma septosporum (strain NZE10 / CBS 128990) (Red band needle blight fungus) (Mycosphaerella pini)	675120	Fungi	C:97.9%[S:97.8%;D:0.1%];F:1.4%;M:0.8%;n:3786	Standard	2	N1PU31;N1PNC8
UP000016934	Cochliobolus sativus (strain ND90Pr / ATCC 201652) (Common root rot and spot blotch fungus) (Bipolaris sorokiniana)	665912	Fungi	C:99.1%[S:98.9%;D:0.1%];F:0.3%;M:0.6%;n:6641	Standard	1	M2SQH7
UP000016935	Setosphaeria turcica (strain 28A) (Northern leaf blight fungus) (Exserohilum turcicum)	671987	Fungi	C:97.2%[S:97.1%;D:0.1%];F:1.8%;M:1.1%;n:6641	Standard	1	R0INN8
UP000016936	Cochliobolus heterostrophus (strain C5 / ATCC 48332 / race O) (Southern corn leaf blight fungus) (Bipolaris maydis)	701091	Fungi	C:98.5%[S:96.1%;D:2.4%];F:0.8%;M:0.7%;n:6641	Close to standard (high value)	1	M2UPW3
UP000017200	Microbotryum lychnidis-dioicae (strain p1A1 Lamole / MvSl-1064) (Anther smut fungus)	683840	Fungi	C:98.1%[S:93.4%;D:4.7%];F:0.4%;M:1.5%;n:1764	Unknown	1	U5HG11
UP000017559	Moniliophthora roreri (strain MCA 2997) (Cocoa frosty pod rot fungus) (Crinipellis roreri)	1381753	Fungi	C:98.3%[S:97.2%;D:1.1%];F:1.1%;M:0.6%;n:3870	Close to standard (high value)	2	V2YFV1;V2XDQ9
UP000017836	Amborella trichopoda	13333	Chloroplastida	C:90.3%[S:88.7%;D:1.7%];F:5.1%;M:4.6%;n:1614	Standard	0
UP000017861	Trypanosoma cruzi Dm28c	1416333	Discoba	C:91.5%[S:91.5%;D:0.0%];F:7.7%;M:0.8%;n:130	Outlier (high value)	1	V5AYU0
UP000018001	Byssochlamys spectabilis (strain No. 5 / NBRC 109023) (Paecilomyces variotii)	1356009	Fungi	C:94.8%[S:94.4%;D:0.5%];F:0.5%;M:4.6%;n:4191	Close to standard (low value)	1	V5FNB9
UP000018087	Sporothrix schenckii (strain ATCC 58251 / de Perez 2211183) (Rose-picker's disease fungus)	1391915	Fungi	C:95.8%[S:95.6%;D:0.2%];F:1.1%;M:3.1%;n:3817	Standard	1	U7PJB7
UP000018208	Spironucleus salmonicida	348837	Metamonada	C:19.2%[S:0.4%;D:18.8%];F:6.7%;M:74.1%;n:255	Unknown	0
UP000018467	Astyanax mexicanus (Blind cave fish) (Astyanax fasciatus mexicanus)	7994	Metazoa	C:95.7%[S:62.8%;D:32.9%];F:1.8%;M:2.6%;n:3640	Outlier (high value)	2	A0A3B1IQX8;A0A3B1JBA1
UP000018468	Lepisosteus oculatus (Spotted gar)	7918	Metazoa	C:92.8%[S:73.2%;D:19.6%];F:3.3%;M:3.9%;n:3640	Standard	1	W5NBT8
UP000018721	Phytophthora parasitica P1569	1317065	Stramenopila	C:99.0%[S:88.0%;D:11.0%];F:0.0%;M:1.0%;n:100	Outlier (high value)	2	V9E0H6;V9FYR8
UP000018817	Phytophthora parasitica (strain INRA-310)	761204	Stramenopila	C:98.0%[S:87.0%;D:11.0%];F:0.0%;M:2.0%;n:100	Outlier (high value)	2	W2PHP1;W2QT41
UP000018888	Rhizophagus irregularis (strain DAOM 181602 / DAOM 197198 / MUCL 43194) (Arbuscular mycorrhizal fungus) (Glomus intraradices)	747089	Fungi	C:96.4%[S:95.9%;D:0.5%];F:1.7%;M:1.9%;n:1614	Standard	1	A0A2P4QPW2
UP000018936	Ophiophagus hannah (King cobra) (Naja hannah)	8665	Metazoa	C:59.3%[S:58.8%;D:0.5%];F:8.5%;M:32.2%;n:7480	Standard	1	V8NNV1
UP000018948	Phytophthora parasitica P10297	1317064	Stramenopila	C:99.0%[S:89.0%;D:10.0%];F:0.0%;M:1.0%;n:100	Outlier (high value)	2	W2Y3T7;W3A2F9
UP000019103	Plasmodium falciparum (isolate Palo Alto / Uganda)	57270	Alveolata	C:85.9%[S:85.1%;D:0.7%];F:4.4%;M:9.7%;n:3642	Outlier (high value)	1	W4J443
UP000019116	Triticum aestivum (Wheat)	4565	Chloroplastida	C:99.6%[S:1.3%;D:98.2%];F:0.1%;M:0.4%;n:4896	Outlier (high value)	10	A0A3B5Y442;A0A3B5Z2Z3;A0A3B5ZZ49;A0A3B6EIW1;A0A3B6EJ51;A0A3B6ELD8;A0A3B6GUP8;A0A3B6GWI8;A0A3B6GZ87;W5D698
UP000019132	Globisporangium ultimum (strain ATCC 200006 / CBS 805.95 / DAOM BR144) (Pythium ultimum)	431595	Stramenopila	C:94.0%[S:93.0%;D:1.0%];F:1.0%;M:5.0%;n:100	Unknown	1	K3WIV8
UP000019149	Echinococcus granulosus (Hydatid tapeworm)	6210	Metazoa	C:69.2%[S:67.9%;D:1.3%];F:5.7%;M:25.2%;n:954	Unknown	1	W6UH48
UP000019335	Nannochloropsis gaditana	72520	Stramenopila	C:85.0%[S:82.0%;D:3.0%];F:10.0%;M:5.0%;n:100	Unknown	3	W7U3B7;W7TDR4;W7U6J2
UP000019373	Endocarpon pusillum (strain Z07020 / HMAS-L-300199) (Lichen-forming fungus)	1263415	Fungi	C:88.8%[S:88.5%;D:0.3%];F:2.6%;M:8.6%;n:3546	Close to standard (low value)	1	U1HXH7
UP000019374	Ophiocordyceps sinensis (strain Co18 / CGMCC 3.14243) (Yarsagumba caterpillar fungus) (Hirsutella sinensis)	911162	Fungi	C:66.0%[S:65.8%;D:0.2%];F:6.5%;M:27.5%;n:4494	Close to standard (low value)	1	T5ACR3
UP000019376	Penicillium oxalicum (strain 114-2 / CGMCC 5302) (Penicillium decumbens)	933388	Fungi	C:99.1%[S:98.9%;D:0.2%];F:0.1%;M:0.8%;n:4191	Standard	1	S7ZIA1
UP000019377	Kalmanozyma brasiliensis (strain GHG001) (Yeast) (Pseudozyma brasiliensis)	1365824	Fungi	C:96.1%[S:95.5%;D:0.6%];F:1.0%;M:2.9%;n:1764	Unknown	1	V5GJG2
UP000019471	Cladophialophora psammophila CBS 110553	1182543	Fungi	C:98.7%[S:98.4%;D:0.2%];F:0.9%;M:0.5%;n:6265	Close to standard (high value)	2	W9WVI3;W9X1Y7
UP000019473	Cladophialophora yegresii CBS 114405	1182544	Fungi	C:98.3%[S:98.2%;D:0.1%];F:1.5%;M:0.3%;n:6265	Standard	1	W9VHZ7
UP000019478	Capronia epimyces CBS 606.96	1182542	Fungi	C:97.5%[S:97.4%;D:0.2%];F:1.1%;M:1.4%;n:6265	Standard	1	W9YS05
UP000019484	Capronia coronata CBS 617.96	1182541	Fungi	C:97.4%[S:97.3%;D:0.1%];F:1.0%;M:1.5%;n:6265	Close to standard (low value)	1	W9YWZ9
UP000019487	Sclerotinia borealis (strain F-4128)	1432307	Fungi	C:96.4%[S:96.3%;D:0.1%];F:1.0%;M:2.6%;n:5177	Standard	1	W9CLQ8
UP000019763	Gregarina niphandrodes (Septate eugregarine)	110365	Alveolata	C:83.0%[S:81.2%;D:1.8%];F:6.1%;M:11.0%;n:446	Standard	1	A0A023B0S0
UP000019804	Aspergillus ruber (strain CBS 135680)	1388766	Fungi	C:97.2%[S:97.0%;D:0.2%];F:0.9%;M:1.9%;n:4191	Standard	1	A0A017SM31
UP000020467	Colletotrichum fioriniae PJ7	1445577	Fungi	C:98.3%[S:98.3%;D:0.0%];F:0.5%;M:1.2%;n:6841	Standard	1	A0A010QWE7
UP000022910	Rhizophagus irregularis (strain DAOM 197198w) (Glomus intraradices)	1432141	Fungi	C:85.3%[S:67.0%;D:18.3%];F:1.9%;M:12.8%;n:1614	Close to standard (high value)	1	A0A015IWV7
UP000023152	Reticulomyxa filosa	46433	Rhizaria	C:41.6%[S:36.9%;D:4.7%];F:23.9%;M:34.5%;n:255	Unknown	6	X6LVQ3;X6NCX5;X6NP34;X6N9P0;X6P1R9;X6PAW1
UP000024404	Onchocerca volvulus	6282	Metazoa	C:98.2%[S:84.0%;D:14.2%];F:0.5%;M:1.3%;n:3131	Standard	1	A0A8R1TWD1
UP000024533	Trichophyton interdigitale (strain MR816)	1215338	Fungi	C:96.6%[S:94.4%;D:2.3%];F:1.1%;M:2.2%;n:4862	Standard	1	A0A059JFU6
UP000024635	Ancylostoma ceylanicum	53326	Metazoa	C:87.8%[S:38.7%;D:49.1%];F:5.6%;M:6.6%;n:3131	Outlier (high value)	3	A0A016RSG8;A0A016RTN2;A0A016VP60
UP000024837	Drechslerella stenobrocha 248	1043628	Fungi	C:64.8%[S:64.8%;D:0.1%];F:1.9%;M:33.3%;n:1706	Unknown	2	W7HKL4;W7HIT6
UP000026042	Helicosporidium sp. ATCC 50920	1291522	Chloroplastida	C:63.5%[S:62.3%;D:1.2%];F:12.6%;M:24.0%;n:1519	Unknown	1	A0A059LE39
UP000026915	Theobroma cacao (Cacao) (Cocoa)	3641	Chloroplastida	C:99.3%[S:59.1%;D:40.2%];F:0.2%;M:0.5%;n:2326	Outlier (high value)	0
UP000026960	Oryza barthii	65489	Chloroplastida	C:91.4%[S:73.4%;D:18.0%];F:3.3%;M:5.3%;n:4896	Outlier (high value)	1	A0A0D3H8D5
UP000026961	Oryza glumipatula	40148	Chloroplastida	C:95.0%[S:70.4%;D:24.6%];F:1.2%;M:3.7%;n:4896	Outlier (high value)	1	A0A0D9YFB0
UP000026962	Oryza punctata (Red rice)	4537	Chloroplastida	C:94.8%[S:68.5%;D:26.2%];F:1.6%;M:3.7%;n:4896	Outlier (high value)	2	A0A0E0JP15;A0A0E0L4K8
UP000027002	Ustilaginoidea virens (Rice false smut fungus) (Villosiclava virens)	1159556	Fungi	C:98.6%[S:11.7%;D:86.9%];F:0.3%;M:1.1%;n:4494	Standard	1	A0A8E5HLK6
UP000027042	Rhizoctonia solani AG-8 WAC10335	1287689	Fungi	C:48.1%[S:47.6%;D:0.5%];F:14.2%;M:37.8%;n:2898	Close to standard (high value)	0
UP000027073	Pleurotus ostreatus PC15	1137138	Fungi	C:93.9%[S:92.7%;D:1.2%];F:3.3%;M:2.8%;n:3870	Standard	1	A0A067NXV5
UP000027120	Citrus sinensis (Sweet orange) (Citrus aurantium var. sinensis)	2711	Chloroplastida	C:78.7%[S:47.9%;D:30.8%];F:12.2%;M:9.2%;n:2326	Outlier (high value)	1	A0A067EYZ3
UP000027135	Zootermopsis nevadensis (Dampwood termite)	136037	Metazoa	C:94.0%[S:93.2%;D:0.8%];F:1.6%;M:4.4%;n:1367	Standard	1	A0A067QML9
UP000027138	Jatropha curcas (Barbados nut)	180498	Chloroplastida	C:91.3%[S:89.6%;D:1.7%];F:3.4%;M:5.2%;n:2326	Standard	0
UP000027195	Botryobasidium botryosum FD-172 SS1	930990	Fungi	C:97.6%[S:96.3%;D:1.2%];F:0.7%;M:1.8%;n:2898	Close to standard (high value)	1	A0A067MBF1
UP000027222	Galerina marginata (strain CBS 339.88)	685588	Fungi	C:98.8%[S:97.4%;D:1.3%];F:0.8%;M:0.5%;n:3870	Close to standard (high value)	3	A0A067SSU0;A0A067TDC8;A0A067TIB4
UP000027238	Colletotrichum sublineola (Sorghum anthracnose fungus)	1173701	Fungi	C:97.8%[S:97.7%;D:0.1%];F:0.8%;M:1.4%;n:6841	Close to standard (low value)	1	A0A066WT43
UP000027265	Jaapia argillacea MUCL 33604	933084	Fungi	C:99.5%[S:98.7%;D:0.8%];F:0.2%;M:0.3%;n:2898	Standard	1	A0A067PYZ3
UP000027361	Tilletiaria anomala (strain ATCC 24038 / CBS 436.72 / UBC 951)	1037660	Fungi	C:95.7%[S:95.6%;D:0.1%];F:0.8%;M:3.5%;n:1764	Unknown	1	A0A066VHD7
UP000027456	Rhizoctonia solani 123E	1423351	Fungi	C:87.9%[S:87.2%;D:0.8%];F:1.1%;M:11.0%;n:2898	Standard	1	A0A074RNX3
UP000027586	Lichtheimia corymbifera JMRC:FSU:9682	1263082	Fungi	C:91.0%[S:84.6%;D:6.4%];F:0.5%;M:8.5%;n:2449	Outlier (low value)	1	A0A068REC8
UP000027730	Aureobasidium namibiae CBS 147.97	1043004	Fungi	C:98.5%[S:98.3%;D:0.1%];F:1.1%;M:0.4%;n:3786	Close to standard (low value)	1	A0A074WJ05
UP000027920	Exophiala aquamarina CBS 119918	1182545	Fungi	C:96.7%[S:96.0%;D:0.7%];F:2.5%;M:0.9%;n:6265	Close to standard (high value)	1	A0A072P5P7
UP000028524	Stachybotrys chlorohalonata (strain IBT 40285)	1283841	Fungi	C:97.6%[S:97.3%;D:0.3%];F:0.4%;M:2.0%;n:4494	Standard	1	A0A084QCX9
UP000028545	Pseudallescheria apiosperma (Scedosporium apiospermum)	563466	Fungi	C:81.1%[S:80.7%;D:0.3%];F:0.9%;M:18.0%;n:3817	Standard	1	A0A084GEY0
UP000028760	Poecilia formosa (Amazon molly) (Limia formosa)	48698	Metazoa	C:93.5%[S:73.3%;D:20.2%];F:2.1%;M:4.4%;n:15213	Standard	2	A0A087X4G0;A0A096LSD6
UP000028761	Papio anubis (Olive baboon)	9555	Metazoa	C:95.1%[S:54.0%;D:41.2%];F:0.6%;M:4.3%;n:13780	Outlier (high value)	3	A0A0A0MVD2;A0A2I3MKE8;A0A2I3MTT9
UP000028924	Auxenochlorella protothecoides (Green microalga) (Chlorella protothecoides)	3075	Chloroplastida	C:93.9%[S:93.4%;D:0.5%];F:2.2%;M:3.8%;n:1519	Unknown	0
UP000028990	Fukomys damarensis (Damaraland mole rat) (Cryptomys damarensis)	885580	Metazoa	C:76.9%[S:76.3%;D:0.6%];F:4.7%;M:18.5%;n:13798	Standard	1	A0A091CPB6
UP000028999	Brassica napus (Rape)	3708	Chloroplastida	C:78.3%[S:44.5%;D:33.8%];F:1.3%;M:20.3%;n:4596	Outlier (high value)	3	A0A078FEN0;A0A078GI14;A0A078HYH4
UP000029120	Arabis alpina (Alpine rock-cress)	50452	Chloroplastida	C:83.4%[S:77.1%;D:6.2%];F:1.8%;M:14.9%;n:4596	Standard	0
UP000029121	Capsella rubella	81985	Chloroplastida	C:96.4%[S:90.1%;D:6.3%];F:1.3%;M:2.3%;n:4596	Outlier (high value)	0
UP000029268	Pseudogymnoascus sp. VKM F-4516 (FW-969)	1420910	Fungi	C:95.2%[S:95.0%;D:0.2%];F:1.4%;M:3.4%;n:3234	Standard	1	A0A094DS74
UP000029284	Pseudogymnoascus sp. VKM F-4518 (FW-2643)	1420913	Fungi	C:91.0%[S:90.7%;D:0.3%];F:2.1%;M:6.9%;n:3234	Standard	1	A0A094GFY6
UP000029288	Pseudogymnoascus sp. VKM F-4513 (FW-928)	1420907	Fungi	C:87.0%[S:87.0%;D:0.1%];F:4.9%;M:8.0%;n:3234	Close to standard (low value)	1	A0A094AZF2
UP000029299	Pseudogymnoascus sp. VKM F-4246	1420902	Fungi	C:83.2%[S:83.2%;D:0.1%];F:4.7%;M:12.1%;n:3234	Close to standard (low value)	1	A0A093YRK0
UP000029302	Pseudogymnoascus sp. VKM F-4515 (FW-2607)	1420909	Fungi	C:91.8%[S:91.7%;D:0.2%];F:3.3%;M:4.9%;n:3234	Standard	1	A0A094FZB6
UP000029308	Pseudogymnoascus sp. VKM F-4520 (FW-2644)	1420915	Fungi	C:91.5%[S:91.2%;D:0.3%];F:3.2%;M:5.3%;n:3234	Standard	2	A0A094J4P5;A0A094I2L4
UP000029315	Pseudogymnoascus sp. VKM F-4519 (FW-2642)	1420914	Fungi	C:91.3%[S:91.0%;D:0.3%];F:2.0%;M:6.7%;n:3234	Standard	2	A0A094GVS3;A0A094KBY9
UP000029320	Pseudogymnoascus sp. VKM F-3557	1437433	Fungi	C:81.2%[S:81.0%;D:0.2%];F:5.1%;M:13.7%;n:3234	Standard	1	A0A093XME9
UP000029327	Pseudogymnoascus sp. VKM F-4281 (FW-2241)	1420906	Fungi	C:88.9%[S:88.7%;D:0.2%];F:4.4%;M:6.7%;n:3234	Standard	1	A0A094D8U6
UP000029329	Pseudogymnoascus sp. VKM F-3808	1391699	Fungi	C:83.0%[S:82.8%;D:0.2%];F:5.1%;M:11.9%;n:3234	Standard	1	A0A093YDY5
UP000029338	Pseudogymnoascus sp. VKM F-3775	1420901	Fungi	C:59.5%[S:59.2%;D:0.3%];F:11.0%;M:29.5%;n:3234	Standard	1	A0A094A1G1
UP000029665	Pycnoporus cinnabarinus (Cinnabar-red polypore) (Trametes cinnabarina)	5643	Fungi	C:88.7%[S:88.4%;D:0.2%];F:5.7%;M:5.6%;n:4464	Outlier (low value)	1	A0A060STW2
UP000029725	Mitosporidium daphniae	1485682	Fungi	C:34.0%[S:32.3%;D:1.7%];F:3.0%;M:63.0%;n:600	Unknown	1	A0A098VP35
UP000029964	Acremonium chrysogenum (strain ATCC 11550 / CBS 779.69 / DSM 880 / IAM 14645 / JCM 23072 / IMI 49137)	857340	Fungi	C:96.4%[S:96.2%;D:0.2%];F:0.6%;M:3.0%;n:4494	Standard	1	A0A086T152
UP000029965	Chlorocebus sabaeus (Green monkey) (Cercopithecus sabaeus)	60711	Metazoa	C:94.0%[S:93.1%;D:0.8%];F:2.2%;M:3.9%;n:13780	Standard	0
UP000029981	Cucumis sativus (Cucumber)	3659	Chloroplastida	C:91.8%[S:90.4%;D:1.4%];F:4.0%;M:4.2%;n:2326	Outlier (high value)	0
UP000030104	Penicillium italicum (Blue mold)	40296	Fungi	C:97.9%[S:97.6%;D:0.4%];F:0.7%;M:1.4%;n:4191	Standard	1	A0A0A2KYF0
UP000030106	Beauveria bassiana D1-5	1245745	Fungi	C:92.8%[S:92.6%;D:0.2%];F:2.7%;M:4.5%;n:4494	Standard	1	A0A0A2WGZ0
UP000030143	Penicillium expansum (Blue mold rot fungus)	27334	Fungi	C:98.6%[S:98.4%;D:0.2%];F:0.5%;M:0.9%;n:4191	Standard	1	A0A0A2I9D6
UP000030641	Aureobasidium subglaciale (strain EXF-2481) (Aureobasidium pullulans var. subglaciale)	1043005	Fungi	C:98.2%[S:98.2%;D:0.0%];F:1.0%;M:0.9%;n:3786	Close to standard (high value)	1	A0A074ZCN1
UP000030645	Morus notabilis	981085	Chloroplastida	C:87.9%[S:84.8%;D:3.1%];F:4.5%;M:7.7%;n:2326	Standard	1	W9QMZ2
UP000030651	Pestalotiopsis fici (strain W106-1 / CGMCC3.15140)	1229662	Fungi	C:98.4%[S:98.1%;D:0.4%];F:0.4%;M:1.2%;n:3817	Close to standard (high value)	1	W3XER0
UP000030653	Dacryopinax primogenitus (strain DJM 731) (Brown rot fungus)	1858805	Fungi	C:94.8%[S:94.2%;D:0.7%];F:0.9%;M:4.3%;n:1764	Unknown	1	M5FZR5
UP000030655	Anncaliia algerae PRA339	1288291	Fungi	C:76.3%[S:74.5%;D:1.8%];F:2.2%;M:21.5%;n:600	Unknown	0
UP000030656	Plasmodium falciparum FCH/4	1036724	Alveolata	C:69.5%[S:69.1%;D:0.4%];F:7.4%;M:23.1%;n:3642	Standard	1	A0A024VU19
UP000030663	Fusarium oxysporum f. sp. raphani 54005	1089458	Fungi	C:99.6%[S:68.0%;D:31.6%];F:0.1%;M:0.3%;n:4494	Outlier (high value)	1	X0C0M0
UP000030669	Gloeophyllum trabeum (strain ATCC 11539 / FP-39264 / Madison 617) (Brown rot fungus)	670483	Fungi	C:98.6%[S:98.1%;D:0.4%];F:0.8%;M:0.6%;n:2898	Standard	2	S7Q5B7;S7PRM5
UP000030671	Heterobasidion irregulare (strain TC 32-1)	747525	Fungi	C:97.1%[S:96.5%;D:0.7%];F:1.4%;M:1.5%;n:2898	Standard	1	W4JMD8
UP000030672	Aureobasidium melanogenum CBS 110374	1043003	Fungi	C:98.3%[S:98.3%;D:0.1%];F:1.1%;M:0.6%;n:3786	Standard	1	A0A074W2P0
UP000030673	Plasmodium falciparum (isolate NF54)	5843	Alveolata	C:80.0%[S:79.2%;D:0.9%];F:5.6%;M:14.4%;n:3642	Standard	1	W7K793
UP000030680	Galdieria sulphuraria (Red alga)	130081	Rhodophyta	C:78.0%[S:67.8%;D:10.2%];F:7.8%;M:14.1%;n:255	Unknown	2	M2W7T1;M2XZ47
UP000030684	Camelus ferus (Wild bactrian camel) (Camelus bactrianus ferus)	419612	Metazoa	C:49.2%[S:48.2%;D:1.0%];F:11.3%;M:39.5%;n:13335	Standard	2	S9X5W4;S9Y868
UP000030687	Citrus clementina (Clementine) (Citrus deliciosa x Citrus sinensis)	85681	Chloroplastida	C:93.5%[S:71.7%;D:21.8%];F:3.9%;M:2.7%;n:2326	Outlier (high value)	1	V4WGL3
UP000030689	Eutrema salsugineum (Saltwater cress) (Sisymbrium salsugineum)	72664	Chloroplastida	C:97.6%[S:89.0%;D:8.6%];F:0.8%;M:1.6%;n:4596	Outlier (high value)	0
UP000030693	Fonticula alba (Slime mold)	691883	Other Opisthokonts	C:71.0%[S:68.2%;D:2.7%];F:10.6%;M:18.4%;n:255	Unknown	1	A0A058Z6E2
UP000030694	Plasmodium falciparum (isolate Camp / Malaysia)	5835	Alveolata	C:90.6%[S:89.5%;D:1.0%];F:3.4%;M:6.0%;n:3642	Outlier (high value)	1	A0A024X9M3
UP000030697	Plasmodium falciparum UGT5.1	1237627	Alveolata	C:82.3%[S:81.7%;D:0.6%];F:4.6%;M:13.0%;n:3642	Standard	1	W7JQQ4
UP000030699	Plasmodium falciparum MaliPS096_E11	1036727	Alveolata	C:83.7%[S:82.9%;D:0.9%];F:5.5%;M:10.8%;n:3642	Outlier (high value)	1	A0A024WS70
UP000030706	Aureobasidium pullulans EXF-150	1043002	Fungi	C:99.0%[S:98.9%;D:0.1%];F:0.5%;M:0.5%;n:3786	Outlier (high value)	1	A0A074YFM3
UP000030708	Plasmodium falciparum Tanzania (2000708)	1036725	Alveolata	C:84.1%[S:83.1%;D:0.9%];F:5.8%;M:10.1%;n:3642	Outlier (high value)	1	A0A024W9Z4
UP000030711	Eucalyptus grandis (Flooded gum)	71139	Chloroplastida	C:90.8%[S:62.9%;D:27.9%];F:4.1%;M:5.0%;n:2326	Outlier (high value)	0
UP000030742	Dendroctonus ponderosae (Mountain pine beetle)	77166	Metazoa	C:88.0%[S:82.2%;D:5.8%];F:5.2%;M:6.8%;n:2124	Standard	1	U4TUP2
UP000030745	Saprolegnia parasitica (strain CBS 223.65)	695850	Stramenopila	C:99.0%[S:99.0%;D:0.0%];F:0.0%;M:1.0%;n:100	Unknown	1	A0A067CQF2
UP000030746	Lottia gigantea (Giant owl limpet)	225164	Metazoa	C:88.3%[S:87.6%;D:0.7%];F:7.6%;M:4.1%;n:5295	Outlier (high value)	3	V3ZTR4;V4B7S4;V4BF49
UP000030748	Erythranthe guttata (Yellow monkey flower) (Mimulus guttatus)	4155	Chloroplastida	C:89.9%[S:80.8%;D:9.1%];F:4.3%;M:5.8%;n:2326	Standard	1	A0A022QHP0
UP000030752	Cyphellophora europaea CBS 101466	1220924	Fungi	C:95.9%[S:95.5%;D:0.5%];F:1.4%;M:2.7%;n:6265	Standard	1	W2S249
UP000030753	Fusarium oxysporum NRRL 32931	660029	Fungi	C:99.6%[S:68.9%;D:30.7%];F:0.2%;M:0.2%;n:4494	Outlier (high value)	1	W9IKP2
UP000030755	Rozella allomycis (strain CSF55)	988480	Fungi	C:62.7%[S:62.5%;D:0.1%];F:6.5%;M:30.9%;n:758	Unknown	2	A0A075AXJ7;A0A075B0B9
UP000030762	Saprolegnia diclina (strain VS20)	1156394	Stramenopila	C:99.0%[S:98.0%;D:1.0%];F:0.0%;M:1.0%;n:100	Unknown	1	T0RE07
UP000030765	Anopheles sinensis (Mosquito)	74873	Metazoa	C:87.3%[S:86.7%;D:0.6%];F:3.0%;M:9.6%;n:3285	Standard	1	A0A084W094
UP000030816	Metarhizium album (strain ARSEF 1941)	1081103	Fungi	C:96.2%[S:96.0%;D:0.2%];F:1.8%;M:2.0%;n:4494	Standard	1	A0A0B2WHR4
UP000030854	Uncinula necator (Grape powdery mildew)	52586	Fungi	C:88.7%[S:88.6%;D:0.1%];F:2.8%;M:8.5%;n:3234	Close to standard (low value)	1	A0A0B1NY15
UP000031036	Toxocara canis (Canine roundworm)	6265	Metazoa	C:87.7%[S:85.2%;D:2.5%];F:3.6%;M:8.7%;n:3131	Close to standard (high value)	2	A0A0B2VR99;A0A0B2VQP7
UP000031056	Ordospora colligata OC4	1354746	Fungi	C:99.0%[S:98.3%;D:0.7%];F:0.0%;M:1.0%;n:600	Unknown	0
UP000031443	Chelonia mydas (Green sea-turtle) (Chelonia agassizi)	8469	Metazoa	C:69.6%[S:68.9%;D:0.7%];F:8.6%;M:21.8%;n:7480	Unknown	1	M7AVN8
UP000031512	Theileria equi strain WA	1537102	Alveolata	C:94.5%[S:93.7%;D:0.9%];F:3.6%;M:1.9%;n:1135	Standard	2	L1LFZ0;L1LCE4
UP000031513	Plasmodium knowlesi (strain H)	5851	Alveolata	C:99.1%[S:98.9%;D:0.2%];F:0.1%;M:0.8%;n:3642	Standard	1	A0A384LC02
UP000031515	Chaetura pelagica (Chimney swift) (Hirundo pelagica)	8897	Metazoa	C:0.1%[S:0.1%;D:0.0%];F:0.1%;M:99.7%;n:8338	Outlier (low value)	0
UP000031668	Thelohanellus kitauei (Myxosporean)	669202	Metazoa	C:25.4%[S:23.8%;D:1.6%];F:7.9%;M:66.8%;n:954	Unknown	0
UP000031737	Trypanosoma rangeli SC58	429131	Discoba	C:94.6%[S:94.6%;D:0.0%];F:3.8%;M:1.5%;n:130	Standard	0
UP000032141	Brassica oleracea var. oleracea	109376	Chloroplastida	C:94.8%[S:85.9%;D:8.8%];F:0.9%;M:4.4%;n:4596	Outlier (high value)	2	A0A0D3BND3;A0A0D3CSH0
UP000032142	Gossypium arboreum (Tree cotton) (Gossypium nanking)	29729	Chloroplastida	C:67.9%[S:57.4%;D:10.5%];F:3.1%;M:28.9%;n:2326	Standard	2	A0A0B0MMZ1;A0A0B0MZ18
UP000032180	Leersia perrieri	77586	Chloroplastida	C:93.6%[S:68.8%;D:24.9%];F:1.7%;M:4.7%;n:4896	Outlier (high value)	1	A0A0D9WUY5
UP000032304	Gossypium raimondii (New World cotton)	29730	Chloroplastida	C:98.1%[S:40.8%;D:57.3%];F:0.9%;M:0.9%;n:2326	Outlier (high value)	0
UP000033140	Saitoella complicata (strain BCRC 22490 / CBS 7301 / JCM 7358 / NBRC 10748 / NRRL Y-17804)	698492	Fungi	C:88.0%[S:85.2%;D:2.9%];F:1.6%;M:10.4%;n:1706	Unknown	1	A0A0E9NJY0
UP000033188	Babesia bigemina	5866	Alveolata	C:97.5%[S:97.2%;D:0.4%];F:0.5%;M:1.9%;n:1135	Standard	0
UP000033483	Thielaviopsis punctulata	72032	Fungi	C:85.8%[S:84.9%;D:0.9%];F:0.7%;M:13.5%;n:3817	Close to standard (low value)	1	A0A0F4ZDH2
UP000033540	Aspergillus parasiticus (strain ATCC 56775 / NRRL 5862 / SRRC 143 / SU-1)	1403190	Fungi	C:75.4%[S:75.0%;D:0.4%];F:0.5%;M:24.1%;n:4191	Close to standard (low value)	1	A0A0F0IRD1
UP000033647	Zymoseptoria brevis	1047168	Fungi	C:98.5%[S:98.4%;D:0.0%];F:1.0%;M:0.5%;n:3578	Standard	2	A0A0F4GTM5;A0A0F4GVW3
UP000034112	Trichoderma harzianum (Hypocrea lixii)	5544	Fungi	C:98.0%[S:97.8%;D:0.3%];F:0.6%;M:1.3%;n:4494	Standard	1	A0A0G0AJZ0
UP000034291	Aspergillus rambellii	308745	Fungi	C:94.5%[S:94.4%;D:0.1%];F:2.1%;M:3.4%;n:4191	Close to standard (low value)	1	A0A0F8UYM2
UP000034350	Nosema ceranae	40302	Fungi	C:97.2%[S:97.0%;D:0.2%];F:1.0%;M:1.8%;n:600	Unknown	0
UP000034680	Diaporthe ampelina	1214573	Fungi	C:86.1%[S:85.9%;D:0.2%];F:7.0%;M:6.9%;n:3817	Standard	1	A0A0G2G085
UP000034805	Scleropages formosus (Asian bonytongue) (Osteoglossum formosum)	113540	Metazoa	C:80.6%[S:77.6%;D:3.0%];F:8.4%;M:11.0%;n:3640	Standard	1	A0A0P7UJB7
UP000034841	Ceratocystis fimbriata f. sp. platani	88771	Fungi	C:71.4%[S:71.2%;D:0.2%];F:7.2%;M:21.4%;n:3817	Close to standard (low value)	1	A0A0F8B165
UP000035642	Angiostrongylus cantonensis (Rat lungworm)	6313	Metazoa	C:68.2%[S:67.5%;D:0.7%];F:10.2%;M:21.6%;n:3131	Standard	1	A0A0K0DF35
UP000035680	Strongyloides venezuelensis (Threadworm)	75913	Metazoa	C:68.9%[S:65.5%;D:3.4%];F:1.0%;M:30.2%;n:3131	Standard	1	A0A0K0FLR1
UP000035681	Strongyloides stercoralis (Threadworm)	6248	Metazoa	C:69.9%[S:67.3%;D:2.6%];F:0.8%;M:29.3%;n:3131	Standard	1	A0A0K0EQK5
UP000035682	Strongyloides ratti (Parasitic roundworm)	34506	Metazoa	C:70.7%[S:67.1%;D:3.7%];F:0.9%;M:28.4%;n:3131	Standard	1	A0A090KUZ9
UP000035740	Beta vulgaris subsp. vulgaris (Beet)	3555	Chloroplastida	C:18.5%[S:16.2%;D:2.3%];F:0.7%;M:80.7%;n:2326	Outlier (high value)	1	A0A0J8B3Z1
UP000036403	Lasius niger (Black garden ant)	67767	Metazoa	C:64.1%[S:63.5%;D:0.6%];F:18.1%;M:17.8%;n:5991	Outlier (high value)	0
UP000036893	Aspergillus udagawae	91492	Fungi	C:99.6%[S:4.9%;D:94.6%];F:0.1%;M:0.3%;n:4191	Standard	1	A0A8E0UWV8
UP000036947	Tolypocladium ophioglossoides (strain CBS 100239) (Elaphocordyceps ophioglossoides)	1163406	Fungi	C:93.3%[S:92.7%;D:0.6%];F:1.4%;M:5.3%;n:4494	Standard	1	A0A0L0NAL9
UP000036983	Perkinsela sp. CCAP 1560/4	1314962	Discoba	C:66.2%[S:64.6%;D:1.5%];F:6.2%;M:27.7%;n:130	Standard	1	A0A0L1KLG0
UP000036987	Zostera marina (Eelgrass)	29655	Chloroplastida	C:86.2%[S:84.0%;D:2.3%];F:8.1%;M:5.7%;n:3236	Outlier (high value)	1	A0A0K9NZG9
UP000037035	Puccinia sorghi	27349	Fungi	C:86.1%[S:85.6%;D:0.5%];F:4.1%;M:9.9%;n:1764	Unknown	1	A0A0L6UFS2
UP000037069	Lucilia cuprina (Green bottle fly) (Australian sheep blowfly)	7375	Metazoa	C:89.3%[S:87.5%;D:1.7%];F:1.2%;M:9.5%;n:3285	Standard	1	A0A0L0C1V7
UP000037136	Ophiocordyceps unilateralis (Zombie-ant fungus) (Torrubia unilateralis)	268505	Fungi	C:94.4%[S:94.2%;D:0.3%];F:2.2%;M:3.4%;n:4494	Standard	1	A0A2A9PMQ9
UP000037460	Chrysochromulina tobinii	1460289	Haptophyta	C:52.9%[S:52.2%;D:0.8%];F:9.8%;M:37.3%;n:255	Unknown	1	A0A0M0JH92
UP000037505	Aspergillus nomiae NRRL 13137	1509407	Fungi	C:95.4%[S:95.0%;D:0.4%];F:2.0%;M:2.6%;n:4191	Standard	2	A0A0L1IXC0;A0A0L1IZ99
UP000037510	Operophtera brumata (Winter moth) (Phalaena brumata)	104452	Metazoa	C:85.0%[S:82.8%;D:2.2%];F:9.8%;M:5.2%;n:5286	Standard	2	A0A0L7L0C2;A0A0L7L0V2
UP000037696	Penicillium nordicum	229535	Fungi	C:97.1%[S:96.9%;D:0.2%];F:1.8%;M:1.1%;n:4191	Outlier (high value)	2	A0A0M9WF65;A0A0M8P7Q2
UP000037751	Malassezia pachydermatis	77020	Fungi	C:88.1%[S:88.1%;D:0.0%];F:1.3%;M:10.6%;n:1764	Unknown	1	A0A0M8MYE5
UP000037904	Fusarium langsethiae	179993	Fungi	C:98.1%[S:97.9%;D:0.2%];F:0.4%;M:1.5%;n:4494	Standard	1	A0A0N0DFS6
UP000037923	Leptomonas pyrrhocoris (Firebug parasite)	157538	Discoba	C:100.0%[S:83.8%;D:16.2%];F:0.0%;M:0.0%;n:130	Outlier (high value)	0
UP000038010	Phialophora attinorum	1664694	Fungi	C:87.1%[S:86.8%;D:0.4%];F:4.7%;M:8.1%;n:6265	Standard	1	A0A0N1HM71
UP000039046	[Torrubiella] hemipterigena	1531966	Fungi	C:97.8%[S:92.5%;D:5.4%];F:0.5%;M:1.6%;n:4494	Close to standard (high value)	1	A0A0A1TB78
UP000039324	Plasmodiophora brassicae (Clubroot disease agent)	37360	Rhizaria	C:89.0%[S:88.6%;D:0.4%];F:3.5%;M:7.5%;n:255	Unknown	1	A0A0G4IN15
UP000039865	Stylonychia lemnae (Ciliate)	5949	Alveolata	C:97.1%[S:93.6%;D:3.5%];F:1.2%;M:1.8%;n:171	Unknown	4	A0A078AJQ2;A0A078A8M6;A0A078AU44;A0A078AVZ0
UP000041254	Vitrella brassicaformis (strain CCMP3155)	1169540	Alveolata	C:99.4%[S:97.7%;D:1.8%];F:0.0%;M:0.6%;n:171	Unknown	4	A0A0G4GN92;A0A0G4ECR0;A0A0G4EUK2;A0A0G4GLD7
UP000042958	Penicillium brasilianum	104259	Fungi	C:99.5%[S:95.1%;D:4.3%];F:0.3%;M:0.2%;n:4191	Outlier (high value)	1	A0A0F7TGB1
UP000044602	Verticillium longisporum	100787	Fungi	C:80.1%[S:39.7%;D:40.4%];F:2.3%;M:17.5%;n:6841	Close to standard (high value)	4	A0A0G4KJI4;A0A0G4LDS0;A0A0G4LI57;A0A0G4LZK0
UP000044841	Rhizoctonia solani	456999	Fungi	C:83.7%[S:79.8%;D:3.9%];F:3.5%;M:12.7%;n:2898	Standard	0
UP000050424	Neonectria ditissima	78410	Fungi	C:98.3%[S:97.8%;D:0.6%];F:0.5%;M:1.2%;n:4494	Standard	1	A0A0P7B3A2
UP000050525	Alligator mississippiensis (American alligator)	8496	Metazoa	C:87.2%[S:66.4%;D:20.8%];F:4.3%;M:8.5%;n:7480	Unknown	1	A0A151N2D5
UP000051530	Pseudoloma neurophilia	146866	Fungi	C:65.0%[S:64.8%;D:0.2%];F:2.7%;M:32.3%;n:600	Unknown	0
UP000051574	Oryctes borbonicus	1629725	Metazoa	C:59.8%[S:59.2%;D:0.6%];F:15.6%;M:24.6%;n:2124	Standard	1	A0A0T6B933
UP000051836	Amazona aestiva (Blue-fronted Amazon parrot)	12930	Metazoa	C:85.9%[S:85.4%;D:0.5%];F:4.4%;M:9.7%;n:8338	Close to standard (high value)	0
UP000051952	Bodo saltans (Flagellated protozoan)	75058	Discoba	C:88.5%[S:86.9%;D:1.5%];F:9.2%;M:2.3%;n:130	Outlier (high value)	1	A0A0S4JAR7
UP000052943	Phytophthora nicotianae (Buckeye rot agent)	4790	Stramenopila	C:99.0%[S:86.0%;D:13.0%];F:0.0%;M:1.0%;n:100	Standard	2	A0A0W8DY62;A0A0W8C7E4
UP000052967	Merops nubicus (Northern carmine bee-eater)	57421	Metazoa	C:46.0%[S:45.8%;D:0.2%];F:5.0%;M:49.0%;n:8338	Close to standard (low value)	0
UP000052976	Corvus brachyrhynchos (American crow)	85066	Metazoa	C:75.7%[S:75.3%;D:0.3%];F:4.5%;M:19.8%;n:10844	Standard	1	A0A091FA19
UP000052978	Myotis brandtii (Brandt's bat)	109478	Metazoa	C:72.8%[S:71.4%;D:1.4%];F:6.8%;M:20.3%;n:12234	Standard	2	S7MR36;S7MXI2
UP000053001	Leptosomus discolor (Madagascar cuckoo roller) (Cuculus discolor)	188344	Metazoa	C:57.3%[S:57.1%;D:0.2%];F:4.7%;M:38.0%;n:8338	Close to standard (low value)	0
UP000053029	Fonsecaea pedrosoi CBS 271.37	1442368	Fungi	C:99.3%[S:99.1%;D:0.2%];F:0.3%;M:0.4%;n:6265	Close to standard (high value)	1	A0A0D2GLE2
UP000053097	Ooceraea biroi (Clonal raider ant) (Cerapachys biroi)	2015173	Metazoa	C:94.1%[S:93.6%;D:0.6%];F:3.1%;M:2.8%;n:5991	Standard	1	A0A026W2G9
UP000053105	Melipona quadrifasciata	166423	Metazoa	C:87.2%[S:87.0%;D:0.2%];F:4.4%;M:8.4%;n:5991	Standard	0
UP000053110	Blumeria graminis f. sp. tritici 96224	1268274	Fungi	C:53.2%[S:53.1%;D:0.0%];F:6.4%;M:40.5%;n:3234	Close to standard (low value)	1	A0A656KQ31
UP000053119	Egretta garzetta (Little egret)	188379	Metazoa	C:78.4%[S:78.1%;D:0.3%];F:3.4%;M:18.2%;n:8338	Close to standard (high value)	0
UP000053144	Phaseolus angularis (Azuki bean) (Vigna angularis)	3914	Chloroplastida	C:87.8%[S:86.1%;D:1.7%];F:3.0%;M:9.2%;n:5366	Outlier (high value)	2	A0A0L9UVZ0;A0A0L9VF10
UP000053149	Pterocles gutturalis (yellow-throated sandgrouse)	240206	Metazoa	C:44.2%[S:44.1%;D:0.1%];F:4.5%;M:51.2%;n:8338	Outlier (low value)	0
UP000053201	Spizellomyces punctatus (strain DAOM BR117)	645134	Fungi	C:95.6%[S:92.0%;D:3.7%];F:0.9%;M:3.4%;n:758	Unknown	1	A0A0L0HHA9
UP000053237	Albugo candida	65357	Stramenopila	C:98.0%[S:86.0%;D:12.0%];F:2.0%;M:0.0%;n:100	Unknown	1	A0A024GUG7
UP000053238	Phalacrocorax carbo (Great cormorant) (Pelecanus carbo)	9209	Metazoa	C:56.9%[S:56.8%;D:0.2%];F:6.0%;M:37.1%;n:8338	Close to standard (low value)	0
UP000053240	Papilio machaon (Old World swallowtail butterfly)	76193	Metazoa	C:94.9%[S:93.8%;D:1.1%];F:2.8%;M:2.3%;n:5286	Outlier (high value)	0
UP000053257	Phlebiopsis gigantea 11061_1 CR5-6	745531	Fungi	C:94.9%[S:94.5%;D:0.4%];F:3.3%;M:1.9%;n:4464	Standard	3	A0A0C3SA94;A0A0C3PAS9;A0A0C3PU22
UP000053258	Manacus vitellinus (golden-collared manakin)	328815	Metazoa	C:71.2%[S:70.9%;D:0.3%];F:4.7%;M:24.0%;n:10844	Close to standard (low value)	0
UP000053259	Verruconis gallopava	253628	Fungi	C:95.7%[S:84.6%;D:11.1%];F:0.3%;M:3.9%;n:3786	Standard	2	A0A0D2AR65;A0A0D1Z2G8
UP000053263	Plicaturopsis crispa FD-325 SS-3	944288	Fungi	C:9.5%[S:9.4%;D:0.1%];F:0.4%;M:90.1%;n:2898	Close to standard (low value)	0
UP000053268	Papilio xuthus (Asian swallowtail butterfly)	66420	Metazoa	C:0.8%[S:0.7%;D:0.0%];F:0.2%;M:99.0%;n:5286	Outlier (high value)	0
UP000053283	Nipponia nippon (Crested ibis) (Ibis nippon)	128390	Metazoa	C:81.7%[S:81.3%;D:0.4%];F:3.7%;M:14.6%;n:8338	Close to standard (high value)	0
UP000053286	Aptenodytes forsteri (Emperor penguin)	9233	Metazoa	C:83.5%[S:83.2%;D:0.3%];F:3.6%;M:12.9%;n:8338	Standard	0
UP000053309	Balearica regulorum gibbericeps (East African grey crowned-crane)	100784	Metazoa	C:54.5%[S:54.4%;D:0.1%];F:4.4%;M:41.1%;n:8338	Close to standard (low value)	0
UP000053317	Phaeomoniella chlamydospora	158046	Fungi	C:76.0%[S:75.8%;D:0.1%];F:6.6%;M:17.4%;n:3546	Close to standard (low value)	1	A0A0G2F487
UP000053319	Dichomitus squalens (strain LYAD-421) (Western red white-rot fungus)	732165	Fungi	C:41.2%[S:40.8%;D:0.4%];F:0.6%;M:58.2%;n:4464	Close to standard (low value)	1	R7SY66
UP000053328	Exophiala spinifera	91928	Fungi	C:99.0%[S:98.5%;D:0.5%];F:0.3%;M:0.6%;n:6265	Standard	1	A0A0D1YTR0
UP000053330	Chlamydotis macqueenii (Macqueen's bustard)	187382	Metazoa	C:51.8%[S:51.6%;D:0.2%];F:4.6%;M:43.5%;n:8338	Close to standard (low value)	0
UP000053342	Exophiala oligosperma	215243	Fungi	C:97.0%[S:89.4%;D:7.5%];F:0.4%;M:2.6%;n:6265	Close to standard (high value)	1	A0A0D2EE77
UP000053369	Mesitornis unicolor (brown roatelo)	54374	Metazoa	C:53.4%[S:53.2%;D:0.3%];F:5.2%;M:41.3%;n:8338	Close to standard (low value)	0
UP000053411	Fonsecaea multimorphosa CBS 102226	1442371	Fungi	C:99.5%[S:99.3%;D:0.2%];F:0.3%;M:0.3%;n:6265	Close to standard (high value)	1	A0A0D2HJ86
UP000053424	Hebeloma cylindrosporum h7	686832	Fungi	C:97.9%[S:97.0%;D:0.9%];F:1.4%;M:0.7%;n:3870	Standard	2	A0A0C3BZG8;A0A0C3C6L6
UP000053447	Pneumocystis jirovecii (strain RU7) (Human pneumocystis pneumonia agent)	1408657	Fungi	C:75.7%[S:75.5%;D:0.2%];F:2.3%;M:22.0%;n:1706	Unknown	1	A0A0W4ZKZ4
UP000053454	Octopus bimaculoides (California two-spotted octopus)	37653	Metazoa	C:80.3%[S:65.3%;D:15.0%];F:7.6%;M:12.2%;n:5295	Unknown	1	A0A0L8GZK6
UP000053475	Aspergillus ustus	40382	Fungi	C:1.5%[S:1.5%;D:0.0%];F:0.0%;M:98.5%;n:4191	Outlier (low value)	0
UP000053477	Schizopora paradoxa	27342	Fungi	C:98.2%[S:97.1%;D:1.1%];F:0.6%;M:1.2%;n:2898	Close to standard (high value)	1	A0A0H2R236
UP000053537	Acanthisitta chloris (rifleman)	57068	Metazoa	C:51.1%[S:50.9%;D:0.1%];F:6.6%;M:42.3%;n:10844	Outlier (low value)	0
UP000053558	Coniophora puteana (strain RWD-64-598) (Brown rot fungus)	741705	Fungi	C:90.2%[S:88.9%;D:1.3%];F:1.4%;M:8.4%;n:4878	Standard	1	A0A5M3MMG7
UP000053573	Blastomyces silverae	2060906	Fungi	C:83.5%[S:83.4%;D:0.1%];F:5.8%;M:10.7%;n:4862	Standard	1	A0A0H1BB34
UP000053584	Struthio camelus australis	441894	Metazoa	C:78.5%[S:78.0%;D:0.5%];F:3.3%;M:18.2%;n:8338	Close to standard (high value)	0
UP000053593	Gymnopus luxurians FD-317 M1	944289	Fungi	C:45.4%[S:44.5%;D:0.9%];F:0.6%;M:54.0%;n:3870	Standard	6	A0A0D0B9D8;A0A0D0BMQ5;A0A0D0BMX7;A0A0D0C7U1;A0A0D0CPY7;A0A0D0C9Q9
UP000053599	Exophiala sideris	1016849	Fungi	C:96.1%[S:89.4%;D:6.7%];F:0.5%;M:3.4%;n:6265	Standard	2	A0A0D1YWY4;A0A0D1VYV0
UP000053605	Opisthocomus hoazin (Hoatzin) (Phasianus hoazin)	30419	Metazoa	C:77.8%[S:77.5%;D:0.3%];F:3.9%;M:18.3%;n:8338	Standard	0
UP000053611	Cutaneotrichosporon oleaginosum	879819	Fungi	C:93.7%[S:93.1%;D:0.6%];F:2.7%;M:3.6%;n:4284	Outlier (high value)	1	A0A0J0XKU4
UP000053615	Colius striatus (Speckled mousebird)	57412	Metazoa	C:40.8%[S:40.7%;D:0.2%];F:4.9%;M:54.2%;n:8338	Outlier (low value)	0
UP000053617	Rhinocladiella mackenziei CBS 650.93	1442369	Fungi	C:95.8%[S:95.5%;D:0.3%];F:0.9%;M:3.3%;n:6265	Standard	1	A0A0D2GN52
UP000053620	Antrostomus carolinensis (Chuck-will's-widow) (Caprimulgus carolinensis)	279965	Metazoa	C:51.9%[S:51.7%;D:0.2%];F:5.7%;M:42.4%;n:8338	Close to standard (low value)	0
UP000053630	Fomitiporia mediterranea (strain MF3/22) (Grapevine white-rot fungus)	694068	Fungi	C:1.1%[S:1.1%;D:0.0%];F:0.1%;M:98.8%;n:2898	Close to standard (low value)	0
UP000053638	Phaethon lepturus (White-tailed tropicbird)	97097	Metazoa	C:54.8%[S:54.5%;D:0.3%];F:4.5%;M:40.7%;n:8338	Close to standard (low value)	0
UP000053641	Tinamus guttatus (White-throated tinamou)	94827	Metazoa	C:74.7%[S:74.0%;D:0.6%];F:5.7%;M:19.6%;n:8338	Standard	0
UP000053647	Paxillus involutus ATCC 200175	664439	Fungi	C:33.0%[S:31.4%;D:1.6%];F:1.9%;M:65.1%;n:4878	Standard	3	A0A0C9SMQ3;A0A0C9T991;A0A0C9TCT0
UP000053660	Oesophagostomum dentatum (Nodular worm)	61180	Metazoa	C:47.5%[S:42.6%;D:4.9%];F:15.6%;M:37.0%;n:3131	Outlier (high value)	1	A0A0B1TV61
UP000053661	Tauraco erythrolophus (Red-crested turaco)	121530	Metazoa	C:57.6%[S:57.4%;D:0.2%];F:4.8%;M:37.6%;n:8338	Close to standard (low value)	0
UP000053664	Pseudozyma flocculosa PF-1	1277687	Fungi	C:66.9%[S:66.8%;D:0.1%];F:0.3%;M:32.8%;n:1764	Unknown	1	A0A061H6Y5
UP000053676	Necator americanus (Human hookworm)	51031	Metazoa	C:84.0%[S:83.6%;D:0.4%];F:12.4%;M:3.6%;n:3131	Standard	1	W2TJI1
UP000053700	Phoenicopterus ruber ruber	9218	Metazoa	C:48.2%[S:48.0%;D:0.1%];F:5.7%;M:46.2%;n:8338	Close to standard (low value)	0
UP000053709	Trichuris suis (pig whipworm)	68888	Metazoa	C:15.5%[S:15.3%;D:0.2%];F:1.1%;M:83.4%;n:3131	Unknown	0
UP000053712	Termitomyces sp. J132	1306850	Fungi	C:92.0%[S:91.1%;D:0.9%];F:3.3%;M:4.7%;n:3870	Standard	1	A0A0L6WEQ5
UP000053745	Cathartes aura (Turkey vulture) (Vultur aura)	43455	Metazoa	C:41.9%[S:41.8%;D:0.1%];F:5.8%;M:52.3%;n:8338	Close to standard (low value)	0
UP000053758	Pseudozyma antarctica (Yeast) (Candida antarctica)	84753	Fungi	C:68.9%[S:68.8%;D:0.1%];F:0.6%;M:30.4%;n:1764	Unknown	2	A0A081CE51;A0A081CBN7
UP000053760	Cuculus canorus (common cuckoo)	55661	Metazoa	C:82.2%[S:81.9%;D:0.3%];F:3.6%;M:14.2%;n:8338	Standard	0
UP000053766	Dictyocaulus viviparus (Bovine lungworm)	29172	Metazoa	C:75.1%[S:74.4%;D:0.7%];F:7.1%;M:17.8%;n:3131	Standard	1	A0A0D8Y969
UP000053780	Nosema apis BRL 01	1037528	Fungi	C:57.3%[S:54.8%;D:2.5%];F:8.8%;M:33.8%;n:600	Unknown	0
UP000053806	Fulmarus glacialis (Northern fulmar)	30455	Metazoa	C:48.2%[S:48.0%;D:0.2%];F:4.4%;M:47.4%;n:8338	Close to standard (low value)	0
UP000053815	Mucor ambiguus	91626	Fungi	C:97.7%[S:97.5%;D:0.2%];F:1.1%;M:1.3%;n:2449	Standard	1	A0A0C9M1G0
UP000053819	Cryptococcus gattii CA1280	1296109	Fungi	C:95.7%[S:95.6%;D:0.1%];F:2.3%;M:2.0%;n:4284	Standard	1	A0A0D0VPX3
UP000053820	Hydnomerulius pinastri MD-312	994086	Fungi	C:42.3%[S:41.1%;D:1.2%];F:0.6%;M:57.2%;n:4878	Close to standard (low value)	1	A0A0C9W7Y8
UP000053825	Habropoda laboriosa	597456	Metazoa	C:89.9%[S:89.7%;D:0.2%];F:4.1%;M:6.0%;n:5991	Standard	0
UP000053831	Escovopsis weberi	150374	Fungi	C:85.4%[S:85.4%;D:0.1%];F:7.2%;M:7.4%;n:4494	Close to standard (low value)	1	A0A0M8N445
UP000053840	Nestor notabilis (Kea)	176057	Metazoa	C:56.4%[S:56.2%;D:0.2%];F:4.4%;M:39.2%;n:8338	Close to standard (low value)	0
UP000053841	Bipolaris zeicola 26-R-13	930089	Fungi	C:99.4%[S:99.4%;D:0.1%];F:0.1%;M:0.5%;n:6641	Close to standard (high value)	1	W6YKB6
UP000053854	Podiceps cristatus (Great crested grebe)	345573	Metazoa	C:44.9%[S:44.8%;D:0.1%];F:5.9%;M:49.2%;n:8338	Close to standard (low value)	0
UP000053858	Charadrius vociferus (Killdeer) (Aegialitis vocifera)	50402	Metazoa	C:82.1%[S:81.8%;D:0.3%];F:3.7%;M:14.2%;n:8338	Close to standard (high value)	0
UP000053872	Columba livia (Rock dove)	8932	Metazoa	C:93.3%[S:80.7%;D:12.6%];F:3.4%;M:3.3%;n:8338	Close to standard (high value)	0
UP000053875	Dryobates pubescens (Downy woodpecker) (Picoides pubescens)	118200	Metazoa	C:79.0%[S:78.7%;D:0.3%];F:3.9%;M:17.2%;n:8338	Standard	0
UP000053890	Rhodotorula graminis (strain WP1)	578459	Fungi	C:94.6%[S:94.3%;D:0.3%];F:2.1%;M:3.3%;n:1764	Unknown	1	A0A194SC01
UP000053927	Stereum hirsutum (strain FP-91666) (White-rot fungus)	721885	Fungi	C:22.8%[S:22.5%;D:0.3%];F:0.6%;M:76.7%;n:2898	Close to standard (low value)	0
UP000053958	Rasamsonia emersonii CBS 393.64	1408163	Fungi	C:89.9%[S:89.8%;D:0.1%];F:3.9%;M:6.3%;n:4191	Standard	1	A0A0F4YWH3
UP000053989	Scleroderma citrinum Foug A	1036808	Fungi	C:96.4%[S:94.8%;D:1.6%];F:2.1%;M:1.6%;n:4878	Close to standard (high value)	2	A0A0C2ZS73;A0A0C3ATZ6
UP000054007	Cylindrobasidium torrendii FP15055 ss-10	1314674	Fungi	C:97.2%[S:95.6%;D:1.6%];F:0.9%;M:1.9%;n:3870	Standard	1	A0A0D7AYQ5
UP000054018	Pisolithus microcarpus 441	765257	Fungi	C:91.7%[S:88.7%;D:3.0%];F:5.1%;M:3.2%;n:4878	Close to standard (high value)	1	A0A0D0A1C3
UP000054047	Ancylostoma duodenale	51022	Metazoa	C:51.1%[S:47.9%;D:3.2%];F:14.9%;M:34.0%;n:3131	Outlier (high value)	2	A0A0C2GHG3;A0A0C2C558
UP000054064	Buceros rhinoceros silvestris	175836	Metazoa	C:65.7%[S:65.5%;D:0.2%];F:5.7%;M:28.5%;n:8338	Close to standard (low value)	0
UP000054081	Pygoscelis adeliae (Adelie penguin)	9238	Metazoa	C:81.4%[S:81.2%;D:0.2%];F:3.7%;M:14.8%;n:8338	Standard	0
UP000054095	Spinacia oleracea (Spinach)	3562	Chloroplastida	C:93.4%[S:82.1%;D:11.3%];F:2.9%;M:3.7%;n:2326	Outlier (high value)	1	A0A0K9QP66
UP000054097	Serendipita vermifera MAFF 305830	933852	Fungi	C:90.0%[S:86.1%;D:3.9%];F:2.8%;M:7.2%;n:2898	Standard	1	A0A0C3AU26
UP000054107	Parasitella parasitica	35722	Fungi	C:96.4%[S:96.2%;D:0.2%];F:1.6%;M:2.1%;n:2449	Outlier (high value)	1	A0A0B7NSD9
UP000054116	Cariama cristata (Red-legged seriema)	54380	Metazoa	C:53.0%[S:52.9%;D:0.1%];F:4.9%;M:42.1%;n:8338	Close to standard (low value)	0
UP000054144	Fistulina hepatica ATCC 64428	1128425	Fungi	C:70.8%[S:69.5%;D:1.4%];F:2.6%;M:26.6%;n:3870	Close to standard (low value)	2	A0A0D7A664;A0A0D7AMH2
UP000054150	Pelecanus crispus (Dalmatian pelican)	36300	Metazoa	C:51.1%[S:50.9%;D:0.2%];F:4.9%;M:44.0%;n:8338	Close to standard (low value)	0
UP000054166	Piloderma croceum (strain F 1598)	765440	Fungi	C:97.3%[S:96.4%;D:0.9%];F:1.9%;M:0.9%;n:2898	Close to standard (high value)	1	A0A0C3EGR0
UP000054190	Tyto alba (Barn owl)	56313	Metazoa	C:56.4%[S:56.1%;D:0.2%];F:5.6%;M:38.0%;n:8338	Close to standard (low value)	0
UP000054196	Punctularia strigosozonata (strain HHB-11173) (White-rot fungus)	741275	Fungi	C:10.2%[S:10.1%;D:0.1%];F:0.2%;M:89.6%;n:2898	Close to standard (low value)	0
UP000054217	Pisolithus tinctorius Marx 270	870435	Fungi	C:95.6%[S:91.5%;D:4.0%];F:2.4%;M:2.1%;n:4878	Close to standard (high value)	1	A0A0C3P9P2
UP000054232	Eurypyga helias (Sunbittern) (Ardea helias)	54383	Metazoa	C:45.9%[S:45.7%;D:0.2%];F:4.9%;M:49.2%;n:8338	Close to standard (low value)	0
UP000054244	Apaloderma vittatum (Bar-tailed trogon)	57397	Metazoa	C:48.4%[S:48.1%;D:0.3%];F:4.2%;M:47.4%;n:8338	Close to standard (low value)	0
UP000054248	Tulasnella calospora MUT 4182	1051891	Fungi	C:82.2%[S:79.1%;D:3.1%];F:7.4%;M:10.4%;n:2898	Outlier (high value)	2	A0A0C3KP83;A0A0C3Q1Y3
UP000054266	Phialophora americana	5601	Fungi	C:98.4%[S:91.2%;D:7.2%];F:0.2%;M:1.4%;n:6265	Standard	2	A0A0D2CEQ7;A0A0D2FYG6
UP000054270	Hypholoma sublateritium (strain FD-334 SS-4)	945553	Fungi	C:98.3%[S:97.4%;D:0.9%];F:0.9%;M:0.8%;n:3870	Close to standard (high value)	1	A0A0D2MAT0
UP000054279	Sphaerobolus stellatus (strain SS14)	990650	Fungi	C:44.3%[S:38.8%;D:5.5%];F:6.9%;M:48.8%;n:2898	Outlier (high value)	1	A0A0C9V2W8
UP000054282	Plasmodium falciparum (isolate Dd2)	57267	Alveolata	C:52.3%[S:52.2%;D:0.1%];F:5.7%;M:42.0%;n:3642	Standard	1	A0A0L7LVZ7
UP000054289	Plasmodium falciparum (isolate HB3)	137071	Alveolata	C:86.8%[S:86.7%;D:0.1%];F:3.0%;M:10.2%;n:3642	Standard	1	A0A0L7KAD5
UP000054302	Exophiala mesophila (Black yeast)	212818	Fungi	C:95.2%[S:87.2%;D:8.0%];F:0.4%;M:4.4%;n:6265	Standard	1	A0A0D1WWB1
UP000054304	Lachancea lanzarotensis	1245769	Fungi	C:99.9%[S:99.8%;D:0.0%];F:0.0%;M:0.1%;n:2137	Standard	1	A0A0C7MWE8
UP000054308	Calypte anna (Anna's hummingbird) (Archilochus anna)	9244	Metazoa	C:79.9%[S:79.6%;D:0.3%];F:3.6%;M:16.4%;n:8338	Standard	0
UP000054313	Gavia stellata (Red-throated diver) (Colymbus stellatus)	37040	Metazoa	C:48.1%[S:47.9%;D:0.2%];F:4.7%;M:47.2%;n:8338	Close to standard (low value)	0
UP000054317	Trametes versicolor (strain FP-101664) (White-rot fungus) (Coriolus versicolor)	717944	Fungi	C:21.1%[S:21.0%;D:0.1%];F:0.2%;M:78.7%;n:4464	Close to standard (low value)	0
UP000054321	Oidiodendron maius Zn	913774	Fungi	C:96.3%[S:95.7%;D:0.6%];F:2.0%;M:1.7%;n:3234	Close to standard (high value)	1	A0A0C3H344
UP000054324	Opisthorchis viverrini	6198	Metazoa	C:64.8%[S:63.7%;D:1.0%];F:8.1%;M:27.1%;n:954	Unknown	1	A0A074ZXK6
UP000054342	Exophiala xenobiotica	348802	Fungi	C:99.2%[S:91.5%;D:7.7%];F:0.3%;M:0.6%;n:6265	Close to standard (high value)	1	A0A0D2EYY2
UP000054343	Anncaliia algerae PRA109	1240240	Fungi	C:40.7%[S:32.7%;D:8.0%];F:8.8%;M:50.5%;n:600	Unknown	0
UP000054350	Allomyces macrogynus (strain ATCC 38327) (Allomyces javanicus var. macrogynus)	578462	Fungi	C:86.9%[S:23.2%;D:63.7%];F:2.1%;M:10.9%;n:758	Unknown	2	A0A0L0RW26;A0A0L0SS66
UP000054359	Stegodyphus mimosarum (African social velvet spider)	407821	Metazoa	C:88.4%[S:85.1%;D:3.2%];F:7.9%;M:3.7%;n:2934	Outlier (high value)	1	A0A087TNQ6
UP000054361	Fungal sp. (strain No.11243)	1603295	Fungi	C:93.1%[S:93.0%;D:0.1%];F:1.3%;M:5.5%;n:758	Unknown	1	A0A0S6X654
UP000054379	Haliaeetus albicilla (White-tailed sea-eagle) (Falco albicilla)	8969	Metazoa	C:51.1%[S:51.0%;D:0.1%];F:4.4%;M:44.5%;n:8338	Close to standard (low value)	0
UP000054383	Talaromyces islandicus (Penicillium islandicum)	28573	Fungi	C:94.6%[S:94.2%;D:0.4%];F:0.4%;M:5.0%;n:4191	Standard	1	A0A0U1LZI2
UP000054408	Thecamonas trahens ATCC 50062	461836	Apusomonada	C:81.6%[S:81.6%;D:0.0%];F:7.1%;M:11.4%;n:255	Unknown	1	A0A0L0DBN5
UP000054466	Cladophialophora immunda	569365	Fungi	C:98.2%[S:90.4%;D:7.9%];F:0.3%;M:1.5%;n:6265	Close to standard (high value)	1	A0A0D2CXG1
UP000054477	Laccaria amethystina LaAM-08-1	1095629	Fungi	C:97.6%[S:96.1%;D:1.4%];F:1.4%;M:1.0%;n:3870	Close to standard (high value)	1	A0A0C9Y1E7
UP000054481	Hirsutella minnesotensis 3608	1043627	Fungi	C:59.4%[S:58.7%;D:0.8%];F:1.3%;M:39.3%;n:4494	Standard	1	A0A0F8A5K1
UP000054485	Suillus luteus UH-Slu-Lm8-n1	930992	Fungi	C:98.3%[S:97.1%;D:1.1%];F:1.1%;M:0.6%;n:4878	Close to standard (high value)	1	A0A0D0B1Q1
UP000054498	Monoraphidium neglectum	145388	Chloroplastida	C:74.1%[S:70.6%;D:3.6%];F:17.2%;M:8.7%;n:1519	Unknown	0
UP000054516	Rosellinia necatrix (White root-rot fungus)	77044	Fungi	C:96.9%[S:96.6%;D:0.2%];F:1.9%;M:1.2%;n:3817	Standard	1	A0A1W2TBG3
UP000054538	Paxillus rubicundulus Ve08.2h10	930991	Fungi	C:97.7%[S:97.5%;D:0.2%];F:1.4%;M:0.9%;n:4878	Close to standard (high value)	1	A0A0D0CJB0
UP000054539	Tremella mesenterica (strain ATCC 24925 / CBS 8224 / DSM 1558 / NBRC 9311 / NRRL Y-6157 / RJB 2259-6 / UBC 559-6) (Jelly fungus)	578456	Fungi	C:11.9%[S:11.9%;D:0.0%];F:0.6%;M:87.6%;n:4284	Outlier (low value)	0
UP000054544	Metarhizium anisopliae BRIP 53293	1291518	Fungi	C:96.9%[S:96.5%;D:0.4%];F:1.3%;M:1.8%;n:4494	Close to standard (high value)	2	A0A0D9P009;A0A0D9NXQ7
UP000054549	Amanita muscaria (strain Koide BX008)	946122	Fungi	C:96.3%[S:94.7%;D:1.6%];F:1.3%;M:2.4%;n:3870	Close to standard (high value)	1	A0A0C2WK81
UP000054558	Klebsormidium nitens (Green alga) (Ulothrix nitens)	105231	Chloroplastida	C:96.9%[S:96.5%;D:0.5%];F:1.9%;M:1.2%;n:425	Unknown	0
UP000054559	Coccidioides immitis RMSCC 3703	454286	Fungi	C:71.2%[S:70.8%;D:0.4%];F:13.1%;M:15.8%;n:4862	Close to standard (high value)	1	A0A0J8R5S9
UP000054560	Sphaeroforma arctica JP610	667725	Other Opisthokonts	C:63.1%[S:60.0%;D:3.1%];F:23.5%;M:13.3%;n:255	Unknown	2	A0A0L0FF97;A0A0L0FK58
UP000054562	Plasmodium falciparum IGH-CR14	580059	Alveolata	C:75.2%[S:74.9%;D:0.3%];F:4.2%;M:20.6%;n:3642	Standard	1	A0A0L1I3R4
UP000054564	Puccinia striiformis f. sp. tritici PST-78	1165861	Fungi	C:94.9%[S:85.0%;D:9.9%];F:1.6%;M:3.5%;n:1764	Unknown	1	A0A0L0UT09
UP000054566	Plasmodium falciparum RAJ116	580058	Alveolata	C:25.7%[S:25.6%;D:0.1%];F:18.6%;M:55.7%;n:3642	Standard	1	A0A0L0CXB5
UP000054630	Trichinella nelsoni	6336	Metazoa	C:68.1%[S:41.7%;D:26.3%];F:0.6%;M:31.3%;n:3131	Unknown	1	A0A0V0RK48
UP000054653	Trichinella britovi (Parasitic roundworm)	45882	Metazoa	C:68.1%[S:39.5%;D:28.6%];F:0.5%;M:31.4%;n:3131	Unknown	1	A0A0V1CWW3
UP000054673	Trichinella sp. T6	92179	Metazoa	C:67.8%[S:40.3%;D:27.5%];F:0.7%;M:31.6%;n:3131	Unknown	1	A0A0V0X119
UP000054681	Trichinella sp. T9	181606	Metazoa	C:64.7%[S:37.3%;D:27.4%];F:0.7%;M:34.6%;n:3131	Unknown	1	A0A0V0VNP7
UP000054721	Trichinella nativa	6335	Metazoa	C:69.1%[S:44.1%;D:24.9%];F:0.7%;M:30.3%;n:3131	Unknown	1	A0A0V1KYN7
UP000054771	Aspergillus calidoustus	454130	Fungi	C:96.0%[S:94.7%;D:1.3%];F:3.1%;M:1.0%;n:4191	Close to standard (high value)	1	A0A0U5FTI3
UP000054776	Trichinella spiralis (Trichina worm)	6334	Metazoa	C:68.5%[S:37.7%;D:30.8%];F:0.7%;M:30.8%;n:3131	Unknown	2	A0A0V1AYK8;A0A0V1AYD8
UP000054783	Trichinella patagoniensis	990121	Metazoa	C:66.4%[S:39.1%;D:27.2%];F:1.0%;M:32.6%;n:3131	Unknown	1	A0A0V0ZNN8
UP000054815	Trichinella pseudospiralis (Parasitic roundworm)	6337	Metazoa	C:62.4%[S:40.9%;D:21.5%];F:2.1%;M:35.4%;n:3131	Unknown	1	A0A0V1IG61
UP000054821	Trichoderma gamsii	398673	Fungi	C:94.5%[S:94.3%;D:0.2%];F:1.1%;M:4.3%;n:4494	Standard	1	A0A2P4ZNG1
UP000054843	Trichinella papuae	268474	Metazoa	C:65.2%[S:40.5%;D:24.7%];F:0.5%;M:34.3%;n:3131	Unknown	1	A0A0V1N852
UP000054845	Ceraceosorus bombacis	401625	Fungi	C:86.8%[S:86.7%;D:0.1%];F:3.8%;M:9.4%;n:1764	Unknown	2	A0A0P1BIJ1;A0A0P1BMW7
UP000054924	Trichinella sp. T8	92180	Metazoa	C:68.9%[S:43.4%;D:25.6%];F:0.4%;M:30.7%;n:3131	Unknown	1	A0A0V1PGG0
UP000054928	Plasmopara halstedii (Downy mildew of sunflower)	4781	Stramenopila	C:100.0%[S:100.0%;D:0.0%];F:0.0%;M:0.0%;n:100	Standard	2	A0A0P1A8K0;A0A0P1B0M9
UP000054937	Pseudocohnilembus persalinus (Ciliate)	266149	Alveolata	C:92.4%[S:91.8%;D:0.6%];F:4.1%;M:3.5%;n:171	Unknown	1	A0A0V0QDC9
UP000054988	Moniliophthora roreri	221103	Fungi	C:91.5%[S:90.2%;D:1.3%];F:2.6%;M:5.9%;n:3870	Close to standard (high value)	2	A0A0W0G8C3;A0A0W0F6E2
UP000055024	Trichinella zimbabwensis	268475	Metazoa	C:64.5%[S:41.3%;D:23.2%];F:0.8%;M:34.7%;n:3131	Unknown	1	A0A0V1HWP9
UP000055045	Penicillium freii	48697	Fungi	C:96.2%[S:95.8%;D:0.4%];F:2.1%;M:1.6%;n:4191	Outlier (high value)	1	A0A117NSM1
UP000055048	Trichinella murrelli	144512	Metazoa	C:67.4%[S:42.0%;D:25.4%];F:0.6%;M:31.9%;n:3131	Unknown	1	A0A0V0TZW3
UP000059188	Thanatephorus cucumeris (strain AG1-IB / isolate 7/3/14) (Lettuce bottom rot fungus) (Rhizoctonia solani)	1108050	Fungi	C:88.7%[S:87.9%;D:0.8%];F:3.0%;M:8.3%;n:2898	Standard	2	A0A0B7FQM4;A0A0B7F5Q2
UP000059680	Oryza sativa subsp. japonica (Rice)	39947	Chloroplastida	C:84.4%[S:78.1%;D:6.3%];F:5.0%;M:10.6%;n:4896	Outlier (high value)	0
UP000062823	Rhodotorula sp. JG-1b	1305733	Fungi	C:94.7%[S:94.5%;D:0.2%];F:1.0%;M:4.3%;n:1764	Unknown	1	A0A109FJN1
UP000068243	Aspergillus niger	5061	Fungi	C:96.7%[S:96.6%;D:0.1%];F:0.2%;M:3.1%;n:4191	Standard	1	A0A100ID22
UP000070121	Colletotrichum salicis	1209931	Fungi	C:97.7%[S:97.7%;D:0.0%];F:1.3%;M:1.0%;n:6841	Standard	1	A0A135UDK6
UP000070133	Pseudocercospora eumusae	321146	Fungi	C:91.0%[S:85.2%;D:5.8%];F:0.4%;M:8.5%;n:3786	Outlier (high value)	2	A0A139HFJ9;A0A139GUE9
UP000070168	Penicillium patulum (Penicillium griseofulvum)	5078	Fungi	C:97.7%[S:97.5%;D:0.2%];F:0.6%;M:1.7%;n:4191	Standard	1	A0A135LDU3
UP000070249	Leucoagaricus sp. SymC.cos	1714833	Fungi	C:92.1%[S:89.8%;D:2.3%];F:2.6%;M:5.3%;n:3870	Close to standard (low value)	0
UP000070412	Sarcoptes scabiei (Itch mite) (Acarus scabiei)	52283	Metazoa	C:93.4%[S:92.2%;D:1.2%];F:0.8%;M:5.8%;n:2934	Standard	1	A0A834R9L1
UP000070444	Conidiobolus coronatus (strain ATCC 28846 / CBS 209.66 / NRRL 28638) (Delacroixia coronata)	796925	Fungi	C:79.8%[S:78.4%;D:1.5%];F:4.7%;M:15.4%;n:758	Unknown	1	A0A137NX04
UP000070501	Microdochium bolleyi	196109	Fungi	C:95.9%[S:95.6%;D:0.3%];F:2.2%;M:1.9%;n:3817	Standard	1	A0A136JGC1
UP000070544	Gonapodya prolifera (strain JEL478) (Monoblepharis prolifera)	1344416	Fungi	C:83.6%[S:80.9%;D:2.8%];F:3.3%;M:13.1%;n:758	Unknown	1	A0A139A704
UP000070700	Mollisia scopiformis	149040	Fungi	C:98.2%[S:98.1%;D:0.2%];F:1.4%;M:0.4%;n:5177	Close to standard (high value)	1	A0A194XWS0
UP000070720	Gibberella zeae (strain ATCC MYA-4620 / CBS 123657 / FGSC 9075 / NRRL 31084 / PH-1) (Wheat head blight fungus) (Fusarium graminearum)	229533	Fungi	C:99.6%[S:99.5%;D:0.1%];F:0.2%;M:0.2%;n:4494	Standard	1	Q4I099
UP000073492	Pseudocercospora musae	113226	Fungi	C:85.6%[S:77.4%;D:8.2%];F:0.3%;M:14.0%;n:3786	Outlier (high value)	1	A0A139I2L3
UP000074855	Plasmodium berghei (strain Anka)	5823	Alveolata	C:99.1%[S:99.0%;D:0.1%];F:0.0%;M:0.9%;n:3642	Standard	1	A0A509ADQ5
UP000075243	Cajanus cajan (Pigeon pea) (Cajanus indicus)	3821	Chloroplastida	C:89.5%[S:86.9%;D:2.6%];F:3.9%;M:6.7%;n:5366	Outlier (high value)	0
UP000075602	Acidomyces richmondensis BFW	766039	Fungi	C:96.2%[S:95.9%;D:0.3%];F:2.0%;M:1.9%;n:3786	Standard	1	A0A150V2A9
UP000075714	Gonium pectorale (Green alga)	33097	Chloroplastida	C:92.2%[S:91.4%;D:0.7%];F:4.5%;M:3.3%;n:1519	Unknown	2	A0A150H185;A0A150GH68
UP000075809	Trachymyrmex zeteki	64791	Metazoa	C:89.5%[S:89.4%;D:0.1%];F:2.5%;M:8.0%;n:5991	Standard	1	A0A151X667
UP000076078	Tieghemostelium lacteum (Slime mold) (Dictyostelium lacteum)	361077	Amoebozoa	C:91.0%[S:90.2%;D:0.8%];F:4.7%;M:4.3%;n:255	Unknown	3	A0A152A3K6;A0A151Z7N9;A0A151ZJB5
UP000076154	Hypsizygus marmoreus (White beech mushroom) (Agaricus marmoreus)	39966	Fungi	C:98.7%[S:97.8%;D:0.9%];F:0.4%;M:1.0%;n:3870	Standard	2	A0A369JGX4;A0A369K7E9
UP000076408	Anopheles stephensi (Indo-Pakistan malaria mosquito)	30069	Metazoa	C:96.1%[S:95.7%;D:0.4%];F:1.1%;M:2.8%;n:3285	Standard	1	A0A182YN89
UP000076502	Dufourea novaeangliae (Sweat bee)	178035	Metazoa	C:85.4%[S:85.2%;D:0.1%];F:3.3%;M:11.4%;n:5991	Standard	1	A0A154PG67
UP000076532	Fibularhizoctonia sp. CBS 109695	436010	Fungi	C:98.4%[S:88.4%;D:10.1%];F:0.8%;M:0.8%;n:2898	Outlier (high value)	1	A0A166IQM5
UP000076552	Colletotrichum tofieldiae	708197	Fungi	C:95.9%[S:95.7%;D:0.1%];F:0.2%;M:3.9%;n:6841	Close to standard (low value)	1	A0A166UMU6
UP000076580	Drechmeria coniospora	98403	Fungi	C:95.6%[S:95.4%;D:0.2%];F:1.0%;M:3.4%;n:4494	Close to standard (high value)	1	A0A151GLQ3
UP000076584	Colletotrichum incanum	1573173	Fungi	C:93.0%[S:92.8%;D:0.2%];F:0.1%;M:6.9%;n:6841	Standard	1	A0A166ZJW5
UP000076632	Xylona heveae (strain CBS 132557 / TC161)	1328760	Fungi	C:99.3%[S:99.1%;D:0.2%];F:0.2%;M:0.5%;n:1706	Unknown	1	A0A165I7V4
UP000076722	Sistotremastrum niveocremeum HHB9708	1314777	Fungi	C:96.2%[S:95.7%;D:0.5%];F:1.1%;M:2.7%;n:2898	Standard	1	A0A164NZY7
UP000076727	Daedalea quercina L-15889	1314783	Fungi	C:98.7%[S:98.3%;D:0.5%];F:0.9%;M:0.4%;n:4464	Standard	1	A0A165SRY8
UP000076738	Calocera viscosa (strain TUFC12733)	1330018	Fungi	C:98.0%[S:96.5%;D:1.5%];F:1.1%;M:1.0%;n:1764	Unknown	3	A0A167I3G2;A0A167I3I4;A0A167I3L5
UP000076744	Cordyceps fumosorosea (strain ARSEF 2679) (Isaria fumosorosea)	1081104	Fungi	C:95.6%[S:95.4%;D:0.2%];F:2.1%;M:2.3%;n:4494	Standard	1	A0A168ASW9
UP000076761	Neolentinus lepideus HHB14362 ss-1	1314782	Fungi	C:99.3%[S:98.8%;D:0.5%];F:0.3%;M:0.4%;n:2898	Standard	1	A0A165PJB5
UP000076798	Sistotremastrum suecicum HHB10207 ss-3	1314776	Fungi	C:96.6%[S:96.1%;D:0.5%];F:1.1%;M:2.3%;n:2898	Standard	1	A0A165Z1N1
UP000076837	Didymella rabiei (Chickpea ascochyta blight fungus) (Mycosphaerella rabiei)	5454	Fungi	C:94.5%[S:94.0%;D:0.5%];F:0.5%;M:5.1%;n:6641	Standard	1	A0A163GNW0
UP000076842	Calocera cornea HHB12733	1353952	Fungi	C:96.5%[S:95.9%;D:0.6%];F:0.9%;M:2.6%;n:1764	Unknown	1	A0A165EWI8
UP000076858	Daphnia magna	35525	Metazoa	C:92.1%[S:91.0%;D:1.1%];F:3.7%;M:4.2%;n:1013	Unknown	1	A0A164WFU6
UP000076871	Laetiporus sulphureus 93-53	1314785	Fungi	C:98.9%[S:97.8%;D:1.2%];F:0.5%;M:0.6%;n:4464	Standard	3	A0A165D0R2;A0A165BKS0;A0A165DQR0
UP000076874	Sporothrix insectorum RCEF 264	1081102	Fungi	C:92.3%[S:92.1%;D:0.2%];F:2.5%;M:5.2%;n:3817	Standard	1	A0A167N914
UP000076881	Akanthomyces lecanii RCEF 1005	1081108	Fungi	C:97.8%[S:97.4%;D:0.3%];F:1.2%;M:1.0%;n:4494	Standard	1	A0A162KCF9
UP000077051	Mucor lusitanicus CBS 277.49	747725	Fungi	C:91.5%[S:91.3%;D:0.2%];F:6.4%;M:2.1%;n:2449	Standard	1	A0A168L0T1
UP000077069	Paraphaeosphaeria sporulosa	1460663	Fungi	C:95.7%[S:95.5%;D:0.2%];F:1.0%;M:3.3%;n:6641	Close to standard (high value)	1	A0A177C568
UP000077086	Peniophora sp. CONT	1314672	Fungi	C:98.7%[S:97.6%;D:1.0%];F:0.6%;M:0.8%;n:2898	Close to standard (high value)	2	A0A165YS31;A0A165Y0J9
UP000077115	Batrachochytrium dendrobatidis (strain JEL423)	403673	Fungi	C:82.5%[S:73.9%;D:8.6%];F:4.0%;M:13.6%;n:758	Unknown	0
UP000077202	Marchantia polymorpha subsp. ruderalis	1480154	Chloroplastida	C:79.9%[S:78.9%;D:1.1%];F:4.9%;M:15.2%;n:1614	Unknown	0
UP000077206	Stagonospora sp. SRC1lsM3a	765868	Fungi	C:98.9%[S:98.6%;D:0.2%];F:0.5%;M:0.7%;n:6641	Close to standard (high value)	1	A0A178ACI3
UP000077248	Alternaria alternata (Alternaria rot fungus) (Torula alternata)	5599	Fungi	C:98.7%[S:98.6%;D:0.1%];F:0.4%;M:0.9%;n:6641	Close to standard (high value)	1	A0A177DF65
UP000077266	Exidia glandulosa HHB12029	1314781	Fungi	C:94.9%[S:81.4%;D:13.5%];F:1.3%;M:3.8%;n:2898	Outlier (high value)	1	A0A166MWX4
UP000077315	Phycomyces blakesleeanus (strain ATCC 8743b / DSM 1359 / FGSC 10004 / NBRC 33097 / NRRL 1555)	763407	Fungi	C:92.5%[S:91.4%;D:1.1%];F:3.3%;M:4.1%;n:2449	Outlier (high value)	1	A0A167NN92
UP000077535	Pyrenochaeta sp. DS3sAY3a	765867	Fungi	C:98.0%[S:97.6%;D:0.4%];F:0.6%;M:1.4%;n:6641	Close to standard (high value)	1	A0A178EP55
UP000077684	Tilletia controversa (dwarf bunt fungus)	13291	Fungi	C:91.8%[S:91.0%;D:0.7%];F:2.1%;M:6.1%;n:1764	Unknown	0
UP000077755	Daucus carota subsp. sativus (Carrot)	79200	Chloroplastida	C:84.3%[S:80.2%;D:4.1%];F:5.0%;M:10.7%;n:2326	Outlier (high value)	2	A0A166H8Z8;A0A175YGZ9
UP000078046	Intoshia linei	1819745	Metazoa	C:50.1%[S:49.4%;D:0.7%];F:6.9%;M:43.0%;n:954	Unknown	4	A0A177AS44;A0A177BAX7;A0A177ASR4;A0A177B2D1
UP000078113	Tilletia walkeri	117179	Fungi	C:95.5%[S:95.1%;D:0.4%];F:1.2%;M:3.3%;n:1764	Unknown	1	A0A8X7N7F0
UP000078237	Madurella mycetomatis	100816	Fungi	C:89.3%[S:79.5%;D:9.8%];F:0.9%;M:9.8%;n:3817	Standard	1	A0A175WH51
UP000078340	Purpureocillium lilacinum (Paecilomyces lilacinus)	33203	Fungi	C:95.1%[S:94.5%;D:0.6%];F:0.7%;M:4.2%;n:4494	Standard	1	A0A179GFQ3
UP000078343	Fonsecaea erecta	1367422	Fungi	C:97.6%[S:97.4%;D:0.2%];F:1.1%;M:1.3%;n:6265	Standard	1	A0A179A0R6
UP000078348	Blastocystis sp. subtype 1 (strain ATCC 50177 / NandII)	478820	Stramenopila	C:99.0%[S:96.0%;D:3.0%];F:0.0%;M:1.0%;n:100	Unknown	5	A0A196S9T8;A0A196SC33;A0A196S8G4;A0A196SAX2;A0A196SJU6
UP000078397	Pochonia chlamydosporia 170	1380566	Fungi	C:97.1%[S:96.5%;D:0.7%];F:0.6%;M:2.3%;n:4494	Outlier (high value)	2	A0A179F0Y5;A0A179FUZ2
UP000078492	Trachymyrmex cornetzi	471704	Metazoa	C:92.1%[S:91.8%;D:0.2%];F:2.1%;M:5.8%;n:5991	Outlier (high value)	1	A0A195DX70
UP000078512	Linnemannia elongata AG-77	1314771	Fungi	C:97.8%[S:95.5%;D:2.3%];F:1.2%;M:1.0%;n:1614	Unknown	1	A0A197K1A3
UP000078541	Trachymyrmex septentrionalis	34720	Metazoa	C:94.0%[S:93.8%;D:0.3%];F:1.9%;M:4.1%;n:5991	Standard	0
UP000078542	Cyphomyrmex costatus	456900	Metazoa	C:91.9%[S:91.3%;D:0.6%];F:2.3%;M:5.8%;n:5991	Standard	0
UP000078544	Moelleriella libera RCEF 2490	1081109	Fungi	C:95.6%[S:95.5%;D:0.1%];F:1.4%;M:3.0%;n:4494	Standard	1	A0A162LFZ0
UP000078555	Plasmodium ovale wallikeri	864142	Alveolata	C:80.3%[S:80.3%;D:0.0%];F:5.9%;M:13.8%;n:3642	Close to standard (high value)	1	A0A1A8YIQ3
UP000078560	Plasmodium ovale curtisi	864141	Alveolata	C:85.0%[S:83.0%;D:2.0%];F:3.6%;M:11.4%;n:3642	Close to standard (high value)	1	A0A1A8VN58
UP000078561	Absidia glauca (Pin mould)	4829	Fungi	C:96.7%[S:91.0%;D:5.6%];F:2.2%;M:1.2%;n:2449	Outlier (high value)	2	A0A163K2H8;A0A168P266
UP000078576	Valsa mali var. pyri	694573	Fungi	C:95.6%[S:95.3%;D:0.3%];F:1.0%;M:3.4%;n:3817	Standard	1	A0A194V0D3
UP000078595	Kwoniella dejecticola CBS 10117	1296121	Fungi	C:99.2%[S:99.1%;D:0.1%];F:0.5%;M:0.3%;n:4284	Outlier (high value)	2	A0A1A6ADX8;A0A1A6A6D7
UP000079169	Diaphorina citri (Asian citrus psyllid)	121845	Metazoa	C:87.0%[S:66.6%;D:20.4%];F:6.3%;M:6.7%;n:2510	Outlier (high value)	2	A0A1S3DPN6;A0A3Q0J4G0
UP000079721	Erinaceus europaeus (Western European hedgehog)	9365	Metazoa	C:94.9%[S:67.3%;D:27.6%];F:2.0%;M:3.1%;n:12234	Standard	1	A0A1S2ZSW8
UP000081671	Dipodomys ordii (Ord's kangaroo rat)	10020	Metazoa	C:93.9%[S:69.0%;D:24.9%];F:3.4%;M:2.7%;n:13798	Outlier (high value)	2	A0A1S3GTF9;A0A1S3GVC3
UP000084051	Nicotiana tabacum (Common tobacco)	4097	Chloroplastida	C:98.8%[S:18.7%;D:80.2%];F:0.6%;M:0.6%;n:5950	Outlier (high value)	5	A0A1S3Y0P2;A0A1S4CBW2;A0A1S4CGG2;A0A1S4CKL5;A0A1S4CWQ3
UP000085678	Lingula unguis	7574	Metazoa	C:98.6%[S:55.0%;D:43.6%];F:0.6%;M:0.7%;n:954	Unknown	3	A0A1S3I5X7;A0A1S3I612;A0A1S3I787
UP000087171	Cicer arietinum (Chickpea) (Garbanzo)	3827	Chloroplastida	C:99.0%[S:71.4%;D:27.6%];F:0.2%;M:0.9%;n:5366	Standard	1	A0A1S2XNM4
UP000087266	Salmo salar (Atlantic salmon)	8030	Metazoa	C:90.5%[S:36.6%;D:53.9%];F:0.5%;M:9.0%;n:3640	Outlier (high value)	2	A0A1S3NQC1;A0A1S3SYZ5
UP000087766	Vigna radiata var. radiata (Mung bean) (Phaseolus aureus)	3916	Chloroplastida	C:98.6%[S:64.0%;D:34.6%];F:0.2%;M:1.2%;n:5366	Outlier (high value)	2	A0A1S3UA12;A0A1S3VNR3
UP000089565	Cucumis melo (Muskmelon)	3656	Chloroplastida	C:98.2%[S:63.8%;D:34.4%];F:0.6%;M:1.2%;n:2326	Outlier (high value)	1	A0A1S3CIN1
UP000091857	Manihot esculenta (Cassava) (Jatropha manihot)	3983	Chloroplastida	C:99.4%[S:44.4%;D:55.0%];F:0.2%;M:0.4%;n:2326	Outlier (high value)	0
UP000091879	Pseudogymnoascus sp. 23342-1-I1	1524831	Fungi	C:99.2%[S:98.7%;D:0.5%];F:0.3%;M:0.5%;n:3234	Standard	1	A0A1B8E116
UP000091918	Emergomyces africanus	1955775	Fungi	C:88.9%[S:88.2%;D:0.7%];F:8.2%;M:2.9%;n:4862	Standard	1	A0A1B7NVH4
UP000091956	Pseudogymnoascus verrucosus	342668	Fungi	C:99.8%[S:99.8%;D:0.1%];F:0.2%;M:0.0%;n:3234	Standard	2	A0A1B8GQ43;A0A1B8GUY3
UP000091967	Fusarium poae	36050	Fungi	C:99.0%[S:98.8%;D:0.2%];F:0.1%;M:0.9%;n:4494	Standard	2	A0A1B8AGP3;A0A1B8ATG4
UP000091997	Pseudogymnoascus sp. WSF 3629	1622147	Fungi	C:99.5%[S:99.2%;D:0.3%];F:0.3%;M:0.2%;n:3234	Standard	1	A0A1B8C944
UP000092096	Pseudogymnoascus sp. 05NY08	1622149	Fungi	C:99.2%[S:96.8%;D:2.4%];F:0.4%;M:0.4%;n:3234	Standard	1	A0A1B8ELE6
UP000092124	Neotoma lepida (Desert woodrat)	56216	Metazoa	C:59.3%[S:58.7%;D:0.6%];F:11.3%;M:29.4%;n:13798	Outlier (high value)	1	A0A1A6HJX2
UP000092154	Rhizopogon vinicolor AM-OR11-026	1314800	Fungi	C:98.7%[S:97.8%;D:0.9%];F:0.9%;M:0.4%;n:4878	Standard	1	A0A1B7N614
UP000092157	Pseudogymnoascus sp. 24MN13	1622150	Fungi	C:85.1%[S:85.0%;D:0.1%];F:5.2%;M:9.7%;n:3234	Standard	1	A0A1B8D355
UP000092321	Hanseniaspora valbyensis NRRL Y-1626	766949	Fungi	C:72.5%[S:71.5%;D:1.0%];F:7.6%;M:19.9%;n:2137	Standard	1	A0A1B7TH33
UP000092555	Metschnikowia bicuspidata var. bicuspidata NRRL YB-4993	869754	Fungi	C:97.8%[S:97.7%;D:0.2%];F:1.3%;M:0.9%;n:2137	Close to standard (high value)	1	A0A1A0H7A7
UP000092583	Kwoniella mangroviensis CBS 10435	1331196	Fungi	C:99.4%[S:99.4%;D:0.0%];F:0.4%;M:0.2%;n:4284	Outlier (high value)	1	A0A1B9IXC1
UP000092600	Ananas comosus (Pineapple) (Ananas ananas)	4615	Chloroplastida	C:79.2%[S:67.7%;D:11.4%];F:3.6%;M:17.3%;n:4896	Outlier (high value)	2	A0A199V5C4;A0A199VMT6
UP000092666	Kwoniella heveanensis BCC8398	1296120	Fungi	C:97.8%[S:97.7%;D:0.1%];F:1.4%;M:0.7%;n:4284	Outlier (high value)	1	A0A1B9GVA8
UP000092730	Kwoniella bestiolae CBS 10118	1296100	Fungi	C:99.5%[S:99.4%;D:0.1%];F:0.4%;M:0.1%;n:4284	Outlier (high value)	1	A0A1B9G7T4
UP000092993	Grifola frondosa (Maitake) (Polyporus frondosus)	5627	Fungi	C:83.8%[S:83.3%;D:0.5%];F:10.3%;M:5.9%;n:4464	Close to standard (high value)	1	A0A1C7LXS3
UP000093000	Choanephora cucurbitarum	101091	Fungi	C:95.6%[S:95.3%;D:0.3%];F:2.5%;M:1.9%;n:2449	Standard	1	A0A1C7NEU3
UP000094020	Kwoniella pini CBS 10737	1296096	Fungi	C:99.3%[S:99.3%;D:0.0%];F:0.4%;M:0.3%;n:4284	Outlier (high value)	1	A0A1B9IBH1
UP000094043	Cryptococcus depauperatus CBS 7841	1295531	Fungi	C:95.6%[S:95.4%;D:0.2%];F:1.8%;M:2.6%;n:4284	Standard	1	A0A1E3IB69
UP000094065	Cryptococcus amylolentus CBS 6039	1295533	Fungi	C:98.7%[S:82.3%;D:16.4%];F:0.8%;M:0.5%;n:4284	Outlier (high value)	1	A0A1E3HBL9
UP000094112	Wickerhamomyces anomalus (strain ATCC 58044 / CBS 1984 / NCYC 433 / NRRL Y-366-8) (Yeast) (Hansenula anomala)	683960	Fungi	C:95.6%[S:94.3%;D:1.4%];F:2.3%;M:2.0%;n:2137	Outlier (high value)	1	A0A1E3NVN4
UP000094236	Pachysolen tannophilus NRRL Y-2460	669874	Fungi	C:96.3%[S:95.6%;D:0.7%];F:2.3%;M:1.4%;n:2137	Outlier (high value)	1	A0A1E4TQX0
UP000094285	Suhomyces tanzawaensis NRRL Y-17324	984487	Fungi	C:98.3%[S:98.1%;D:0.2%];F:0.7%;M:1.0%;n:2137	Standard	1	A0A1E4SP79
UP000094336	Babjeviella inositovora NRRL Y-12698	984486	Fungi	C:97.1%[S:96.8%;D:0.3%];F:1.5%;M:1.5%;n:2137	Outlier (high value)	2	A0A1E3QHD8;A0A1E3QWB3
UP000094385	Lipomyces starkeyi NRRL Y-11557	675824	Fungi	C:89.5%[S:88.7%;D:0.8%];F:5.0%;M:5.6%;n:2137	Outlier (high value)	1	A0A1E3PY64
UP000094389	Cyberlindnera jadinii (strain ATCC 18201 / CBS 1600 / BCRC 20928 / JCM 3617 / NBRC 0987 / NRRL Y-1542) (Torula yeast) (Candida utilis)	983966	Fungi	C:96.5%[S:95.2%;D:1.3%];F:2.0%;M:1.5%;n:2137	Outlier (high value)	2	A0A1E4S964;A0A1E4S5A1
UP000094444	Diaporthe helianthi	158607	Fungi	C:98.5%[S:98.3%;D:0.2%];F:0.6%;M:0.9%;n:3817	Outlier (high value)	1	A0A2P5I1R5
UP000094455	Pichia membranifaciens NRRL Y-2026	763406	Fungi	C:96.1%[S:95.7%;D:0.3%];F:1.6%;M:2.3%;n:2137	Close to standard (high value)	1	A0A1E3NL33
UP000094526	Cladophialophora carrionii	86049	Fungi	C:96.0%[S:95.9%;D:0.1%];F:2.0%;M:2.0%;n:6265	Standard	1	A0A1C1C773
UP000094527	Orchesella cincta (Springtail) (Podura cincta)	48709	Metazoa	C:89.7%[S:85.0%;D:4.7%];F:3.9%;M:6.3%;n:1013	Unknown	1	A0A1D2NF95
UP000094569	Aspergillus cristatus (Chinese Fuzhuan brick tea-fermentation fungus) (Eurotium cristatum)	573508	Fungi	C:98.2%[S:96.1%;D:2.1%];F:0.3%;M:1.5%;n:4191	Standard	1	A0A1E3BD37
UP000094801	[Candida] arabinofermentans NRRL YB-2248	983967	Fungi	C:96.4%[S:96.2%;D:0.1%];F:1.9%;M:1.8%;n:2137	Close to standard (high value)	1	A0A1E4SUM6
UP000095009	Nadsonia fulvescens var. elongata DSM 6958	857566	Fungi	C:93.1%[S:89.7%;D:3.5%];F:3.9%;M:2.9%;n:2137	Outlier (high value)	2	A0A1E3PLQ3;A0A1E3PKB0
UP000095023	Tortispora caseinolytica NRRL Y-17796	767744	Fungi	C:83.1%[S:82.8%;D:0.3%];F:5.3%;M:11.7%;n:2137	Standard	1	A0A1E4TBL4
UP000095038	Ascoidea rubescens DSM 1968	1344418	Fungi	C:94.9%[S:92.7%;D:2.1%];F:2.6%;M:2.6%;n:2137	Outlier (high value)	2	A0A1D2VRL1;A0A1D2VR57
UP000095085	Hyphopichia burtonii NRRL Y-1933	984485	Fungi	C:97.3%[S:97.1%;D:0.2%];F:1.5%;M:1.1%;n:2137	Standard	1	A0A1E4RPR4
UP000095192	Cyclospora cayetanensis	88456	Alveolata	C:95.0%[S:94.0%;D:1.0%];F:2.2%;M:2.8%;n:502	Standard	1	A0A1D3CZ75
UP000095285	Loa loa (Eye worm) (Filaria loa)	7209	Metazoa	C:94.6%[S:93.4%;D:1.3%];F:1.2%;M:4.1%;n:3131	Standard	1	A0A1I7VS17
UP000095358	Hanseniaspora uvarum (Yeast) (Kloeckera apiculata)	29833	Fungi	C:81.3%[S:81.1%;D:0.2%];F:1.1%;M:17.6%;n:2137	Standard	4	A0A1E5RJL0;A0A1E5RGH4;A0A1E5RRK8;A0A1E5RU61
UP000095728	Hanseniaspora osmophila	56408	Fungi	C:96.1%[S:95.9%;D:0.2%];F:0.7%;M:3.2%;n:2137	Standard	1	A0A1E5R811
UP000095751	Fragilariopsis cylindrus CCMP1102	635003	Stramenopila	C:95.0%[S:95.0%;D:0.0%];F:4.0%;M:1.0%;n:100	Unknown	1	A0A1E7FMN4
UP000095767	Dichanthelium oligosanthes	888268	Chloroplastida	C:85.3%[S:83.7%;D:1.6%];F:5.1%;M:9.6%;n:4896	Outlier (high value)	1	A0A1E5VB71
UP000176998	Colletotrichum orchidophilum	1209926	Fungi	C:99.2%[S:99.2%;D:0.0%];F:0.3%;M:0.6%;n:6841	Standard	1	A0A1G4BJP6
UP000177622	Penicillium arizonense	1835702	Fungi	C:98.0%[S:97.4%;D:0.6%];F:0.4%;M:1.6%;n:4191	Outlier (high value)	1	A0A1F5LYZ5
UP000178129	Rhynchosporium commune	914237	Fungi	C:98.8%[S:98.7%;D:0.0%];F:0.6%;M:0.6%;n:5177	Standard	1	A0A1E1KBR6
UP000179179	Aspergillus bombycis	109264	Fungi	C:96.9%[S:96.5%;D:0.3%];F:1.0%;M:2.1%;n:4191	Standard	1	A0A1F7ZLW2
UP000179807	Tritrichomonas foetus	1144522	Metamonada	C:49.4%[S:39.6%;D:9.8%];F:5.9%;M:44.7%;n:255	Unknown	0
UP000182028	Amphiamblys sp. WSBS2006	1866961	Fungi	C:41.3%[S:39.7%;D:1.7%];F:1.0%;M:57.7%;n:600	Unknown	1	A0A1J5WIN2
UP000182235	Emergomyces pasteurianus Ep9510	1447872	Fungi	C:98.7%[S:98.5%;D:0.2%];F:0.7%;M:0.6%;n:4862	Standard	1	A0A1J9QGT5
UP000182334	[Candida] intermedia	45354	Fungi	C:98.9%[S:98.9%;D:0.0%];F:0.4%;M:0.7%;n:2137	Close to standard (high value)	1	A0A1L0BXZ4
UP000182658	Coniochaeta ligniaria NRRL 30616	1408157	Fungi	C:97.3%[S:97.0%;D:0.2%];F:1.4%;M:1.3%;n:3817	Outlier (high value)	1	A0A1J7I8R1
UP000183567	Rhizopogon vesiculosus	180088	Fungi	C:91.6%[S:91.1%;D:0.5%];F:2.5%;M:5.9%;n:4878	Standard	1	A0A1J8PNK4
UP000183809	Diplodia corticola	236234	Fungi	C:99.1%[S:98.9%;D:0.1%];F:0.2%;M:0.7%;n:3786	Standard	1	A0A1J9R894
UP000183832	Clunio marinus	568069	Metazoa	C:91.2%[S:85.1%;D:6.1%];F:1.2%;M:7.6%;n:3285	Outlier (high value)	0
UP000184063	Aspergillus luchuensis (strain CBS 106.47)	1137211	Fungi	C:98.6%[S:98.4%;D:0.2%];F:0.5%;M:0.9%;n:4191	Close to standard (high value)	1	A0A1M3T9A2
UP000184073	Aspergillus versicolor CBS 583.65	1036611	Fungi	C:97.9%[S:97.4%;D:0.5%];F:0.7%;M:1.4%;n:4191	Close to standard (high value)	1	A0A1L9PQ13
UP000184188	Penicilliopsis zonata CBS 506.65	1073090	Fungi	C:97.2%[S:97.0%;D:0.3%];F:0.9%;M:1.9%;n:4191	Standard	1	A0A1L9SVZ0
UP000184267	Trametes pubescens (White-rot fungus)	154538	Fungi	C:90.2%[S:89.9%;D:0.3%];F:6.4%;M:3.4%;n:4464	Close to standard (high value)	1	A0A1M2VXR4
UP000184300	Aspergillus glaucus CBS 516.65	1160497	Fungi	C:97.8%[S:97.3%;D:0.5%];F:0.7%;M:1.5%;n:4191	Standard	1	A0A1L9VSR7
UP000184330	Phialocephala subalpina	576137	Fungi	C:99.0%[S:98.6%;D:0.4%];F:0.3%;M:0.7%;n:5177	Outlier (high value)	1	A0A1L7WRI8
UP000184356	Aspergillus sydowii CBS 593.65	1036612	Fungi	C:98.1%[S:97.4%;D:0.6%];F:0.6%;M:1.4%;n:4191	Close to standard (high value)	1	A0A1L9T1M4
UP000184383	Aspergillus wentii DTO 134E9	1073089	Fungi	C:98.4%[S:97.8%;D:0.7%];F:0.6%;M:1.0%;n:4191	Close to standard (high value)	2	A0A1L9RKN4;A0A1L9RLR7
UP000184499	Aspergillus brasiliensis (strain CBS 101740 / IMI 381727 / IBT 21946)	767769	Fungi	C:98.5%[S:98.3%;D:0.2%];F:0.6%;M:0.9%;n:4191	Close to standard (high value)	1	A0A1L9UMI2
UP000184546	Aspergillus aculeatus (strain ATCC 16872 / CBS 172.66 / WB 5094)	690307	Fungi	C:98.2%[S:97.9%;D:0.3%];F:0.7%;M:1.1%;n:4191	Standard	1	A0A1L9X445
UP000185944	Nematocida displodere	1805483	Fungi	C:99.5%[S:98.5%;D:1.0%];F:0.5%;M:0.0%;n:600	Unknown	0
UP000186136	Pichia membranifaciens	4926	Fungi	C:63.6%[S:63.5%;D:0.1%];F:5.6%;M:30.8%;n:2137	Outlier (low value)	1	A0A1Q2YI25
UP000186303	Malassezia sympodialis (strain ATCC 42132) (Atopic eczema-associated yeast)	1230383	Fungi	C:92.3%[S:92.1%;D:0.2%];F:0.7%;M:7.0%;n:1764	Unknown	1	A0A1M7ZZW8
UP000186583	Colletotrichum chlorophyti	708187	Fungi	C:98.1%[S:98.0%;D:0.2%];F:0.5%;M:1.4%;n:6841	Close to standard (low value)	1	A0A1Q8RQZ8
UP000186594	Neolecta irregularis (strain DAH-3)	1198029	Fungi	C:71.5%[S:70.8%;D:0.8%];F:7.3%;M:21.2%;n:1706	Unknown	1	A0A1U7LQR1
UP000186601	Hermanssonia centrifuga	98765	Fungi	C:70.3%[S:69.8%;D:0.5%];F:9.3%;M:20.4%;n:4464	Standard	1	A0A2R6PN58
UP000186698	Xenopus laevis (African clawed frog)	8355	Metazoa	C:97.7%[S:23.3%;D:74.4%];F:0.5%;M:1.8%;n:5310	Unknown	2	A0A1L8F409;A0A1L8F967
UP000186817	Symbiodinium microadriaticum (Dinoflagellate) (Zooxanthella microadriatica)	2951	Alveolata	C:80.7%[S:71.9%;D:8.8%];F:8.8%;M:10.5%;n:171	Unknown	1	A0A1Q9DEB2
UP000186922	Ramazzottius varieornatus (Water bear) (Tardigrade)	947166	Metazoa	C:85.0%[S:80.7%;D:4.3%];F:2.3%;M:12.7%;n:954	Unknown	1	A0A1D1VIR3
UP000186955	Penicillium subrubescens	1316194	Fungi	C:95.7%[S:95.4%;D:0.4%];F:2.3%;M:2.0%;n:4191	Outlier (high value)	2	A0A1Q5SSM8;A0A1Q5TCC4
UP000187203	Corchorus olitorius	93759	Chloroplastida	C:81.3%[S:79.5%;D:1.8%];F:6.7%;M:12.0%;n:2326	Standard	1	A0A1R3KAW9
UP000187209	Stentor coeruleus	5963	Alveolata	C:92.4%[S:46.2%;D:46.2%];F:2.3%;M:5.3%;n:171	Unknown	2	A0A1R2APQ2;A0A1R2C0D8
UP000187283	Smittium culicis	133412	Fungi	C:59.8%[S:37.6%;D:22.2%];F:8.2%;M:32.1%;n:758	Unknown	1	A0A1R1WZA6
UP000187406	Cephalotus follicularis (Albany pitcher plant)	3775	Chloroplastida	C:73.0%[S:71.4%;D:1.7%];F:0.9%;M:26.0%;n:2326	Standard	1	A0A1Q3BLA3
UP000187455	Smittium mucronatum	133383	Fungi	C:52.4%[S:49.2%;D:3.2%];F:10.4%;M:37.2%;n:758	Unknown	1	A0A1R0H1D0
UP000187609	Nicotiana attenuata (Coyote tobacco)	49451	Chloroplastida	C:97.3%[S:94.1%;D:3.2%];F:1.1%;M:1.6%;n:5950	Outlier (high value)	5	A0A1J6IUI3;A0A1J6IUS2;A0A1J6JTK3;A0A1J6KL27;A0A314L5P8
UP000188268	Corchorus capsularis (Jute)	210143	Chloroplastida	C:87.2%[S:85.0%;D:2.2%];F:3.7%;M:9.1%;n:2326	Standard	1	A0A1R3KEE7
UP000188318	Aspergillus carbonarius (strain ITEM 5010)	602072	Fungi	C:91.9%[S:86.2%;D:5.7%];F:1.8%;M:6.3%;n:4191	Standard	1	A0A1R3RNI1
UP000188320	Zancudomyces culisetae (Gut fungus) (Smittium culisetae)	1213189	Fungi	C:36.5%[S:26.4%;D:10.2%];F:15.0%;M:48.4%;n:758	Unknown	1	A0A1R1PSR8
UP000188354	Lupinus angustifolius (Narrow-leaved blue lupine)	3871	Chloroplastida	C:87.5%[S:68.3%;D:19.2%];F:1.8%;M:10.7%;n:5366	Standard	0
UP000188533	Lentinula edodes (Shiitake mushroom) (Lentinus edodes)	5353	Fungi	C:80.8%[S:73.8%;D:7.0%];F:8.3%;M:10.9%;n:3870	Standard	1	A0A1Q3EFB3
UP000189293	fungal sp. No.14919	1813822	Fungi	C:97.1%[S:97.1%;D:0.0%];F:1.2%;M:1.7%;n:758	Unknown	2	A0A1V1SSI9;A0A1V1TAU2
UP000189513	Cyberlindnera fabianii (Yeast) (Hansenula fabianii)	36022	Fungi	C:91.1%[S:90.8%;D:0.3%];F:3.0%;M:5.9%;n:2137	Outlier (high value)	1	A0A1V2LCD4
UP000189580	Sugiyamaella lignohabitans	796027	Fungi	C:74.3%[S:73.9%;D:0.3%];F:10.2%;M:15.6%;n:2137	Standard	1	A0A167FN24
UP000189701	Nicotiana sylvestris (Wood tobacco) (South American tobacco)	4096	Chloroplastida	C:97.2%[S:65.9%;D:31.3%];F:1.2%;M:1.6%;n:5950	Outlier (high value)	3	A0A1U7VHN5;A0A1U7VIA5;A0A1U7VJP0
UP000189702	Gossypium hirsutum (Upland cotton) (Gossypium mexicanum)	3635	Chloroplastida	C:94.2%[S:21.4%;D:72.8%];F:0.2%;M:5.6%;n:2326	Outlier (high value)	7	A0A1U8KGM8;A0A1U8KMT9;A0A1U8KVH0;A0A1U8KWB3;A0A1U8KZ62;A0A1U8LGB7;A0A1U8LV17
UP000189703	Nelumbo nucifera (Sacred lotus)	4432	Chloroplastida	C:98.9%[S:55.3%;D:43.6%];F:0.7%;M:0.4%;n:1614	Outlier (high value)	2	A0A1U7Z3T6;A0A1U8BBU9
UP000189704	Carlito syrichta (Philippine tarsier) (Tarsius syrichta)	1868482	Metazoa	C:86.3%[S:58.8%;D:27.5%];F:7.4%;M:6.3%;n:13780	Standard	1	A0A3Q0DXY9
UP000189705	Alligator sinensis (Chinese alligator)	38654	Metazoa	C:97.8%[S:53.6%;D:44.2%];F:1.2%;M:1.0%;n:7480	Unknown	1	A0A3Q0HI02
UP000189706	Mesocricetus auratus (Golden hamster)	10036	Metazoa	C:70.3%[S:45.9%;D:24.4%];F:0.2%;M:29.5%;n:13798	Outlier (high value)	1	A0A1U7RD67
UP000189906	Batrachochytrium salamandrivorans	1357716	Fungi	C:84.7%[S:69.7%;D:15.0%];F:4.2%;M:11.1%;n:758	Unknown	1	A0A1S8W2M8
UP000190274	Lachancea dasiensis	1072105	Fungi	C:99.6%[S:99.5%;D:0.1%];F:0.1%;M:0.3%;n:2137	Outlier (high value)	1	A0A1G4J5H0
UP000190312	Aspergillus oryzae (Yellow koji mold)	5062	Fungi	C:95.5%[S:95.3%;D:0.3%];F:0.6%;M:3.8%;n:4191	Standard	1	A0A1S9D8S5
UP000190375	Zygosaccharomyces parabailii	1365886	Fungi	C:99.8%[S:5.2%;D:94.6%];F:0.0%;M:0.1%;n:2137	Outlier (high value)	2	A0A1S7HCL6;A0A1S7HPW7
UP000190648	Patagioenas fasciata monilis	372326	Metazoa	C:91.1%[S:72.5%;D:18.6%];F:2.9%;M:6.0%;n:8338	Outlier (high value)	1	A0A1V4JVE0
UP000190776	Diplodia seriata	420778	Fungi	C:86.2%[S:86.0%;D:0.2%];F:4.7%;M:9.1%;n:3786	Close to standard (low value)	1	A0A1S8BGD1
UP000190831	Lachancea fermentati (Zygosaccharomyces fermentati)	4955	Fungi	C:99.9%[S:99.8%;D:0.0%];F:0.0%;M:0.1%;n:2137	Outlier (high value)	1	A0A1G4MIM2
UP000191024	Lachancea mirantina	1230905	Fungi	C:99.8%[S:99.8%;D:0.0%];F:0.0%;M:0.2%;n:2137	Standard	1	A0A1G4JM49
UP000191285	Penicillium steckii	303698	Fungi	C:92.2%[S:91.8%;D:0.4%];F:0.2%;M:7.6%;n:4191	Standard	1	A0A1V6T1Z3
UP000191342	Penicillium flavigenum	254877	Fungi	C:91.7%[S:91.5%;D:0.2%];F:0.1%;M:8.1%;n:4191	Standard	1	A0A1V6TVY6
UP000191408	Penicillium polonicum	60169	Fungi	C:92.9%[S:92.4%;D:0.5%];F:0.1%;M:7.0%;n:4191	Standard	2	A0A1V6NQC6;A0A1V6NB05
UP000191500	Penicillium coprophilum	36646	Fungi	C:88.0%[S:87.9%;D:0.1%];F:0.1%;M:11.9%;n:4191	Standard	1	A0A1V6VA22
UP000191518	Penicillium vulpinum	29845	Fungi	C:92.9%[S:92.9%;D:0.1%];F:0.2%;M:6.9%;n:4191	Standard	1	A0A1V6S192
UP000191522	Penicillium decumbens	69771	Fungi	C:85.4%[S:85.3%;D:0.2%];F:0.5%;M:14.1%;n:4191	Standard	1	A0A1V6PKG4
UP000191612	Penicillium solitum	60172	Fungi	C:98.8%[S:98.6%;D:0.2%];F:0.2%;M:1.0%;n:4191	Outlier (high value)	1	A0A1V6RHW9
UP000191672	Penicillium antarcticum	416450	Fungi	C:96.6%[S:96.1%;D:0.5%];F:0.5%;M:2.9%;n:4191	Outlier (high value)	1	A0A1V6QDB5
UP000191691	Penicillium nalgiovense	60175	Fungi	C:97.9%[S:97.6%;D:0.2%];F:0.2%;M:2.0%;n:4191	Outlier (high value)	1	A0A1V6YSJ6
UP000192220	Austrofundulus limnaeus (Annual killifish)	52670	Metazoa	C:95.5%[S:68.5%;D:27.0%];F:1.1%;M:3.4%;n:15213	Outlier (high value)	2	A0A2I4AJJ5;A0A2I4AKS8
UP000192223	Agrilus planipennis (Emerald ash borer) (Agrilus marcopoli)	224129	Metazoa	C:96.5%[S:61.5%;D:35.0%];F:1.5%;M:2.0%;n:2124	Outlier (high value)	1	A0A1W4W3I2
UP000192247	Tropilaelaps mercedesae	418985	Metazoa	C:93.5%[S:92.0%;D:1.5%];F:2.9%;M:3.5%;n:2934	Standard	1	A0A1V9XYV7
UP000192257	Trypanosoma theileri	67003	Discoba	C:99.2%[S:99.2%;D:0.0%];F:0.8%;M:0.0%;n:130	Outlier (high value)	1	A0A1X0NQQ5
UP000192356	Hepatospora eriocheir	1081669	Fungi	C:44.0%[S:43.8%;D:0.2%];F:2.7%;M:53.3%;n:600	Unknown	0
UP000192386	Rachicladosporium sp. CCFEE 5018	1974281	Fungi	C:93.9%[S:29.9%;D:63.9%];F:1.9%;M:4.3%;n:3786	Outlier (high value)	2	A0A1V8UBD8;A0A1V8UF03
UP000192596	Rachicladosporium antarcticum	1507870	Fungi	C:97.6%[S:7.6%;D:90.0%];F:0.4%;M:2.0%;n:3786	Outlier (high value)	2	A0A1V8TSH8;A0A1V8TUH7
UP000192639	Enterospora canceri	1081671	Fungi	C:53.5%[S:52.3%;D:1.2%];F:1.5%;M:45.0%;n:600	Unknown	0
UP000192758	Enterocytozoon hepatopenaei	646526	Fungi	C:56.7%[S:52.2%;D:4.5%];F:1.5%;M:41.8%;n:600	Unknown	0
UP000193067	Trametes coccinea BRFM310	1353009	Fungi	C:99.6%[S:99.2%;D:0.3%];F:0.3%;M:0.1%;n:4464	Standard	1	A0A1Y2ICQ0
UP000193144	Clohesyomyces aquaticus	1231657	Fungi	C:91.3%[S:91.0%;D:0.2%];F:2.1%;M:6.6%;n:6641	Close to standard (high value)	0
UP000193218	Kockovaella imperatae	4999	Fungi	C:94.7%[S:94.5%;D:0.2%];F:1.8%;M:3.5%;n:4284	Close to standard (high value)	1	A0A1Y1UC40
UP000193240	Epicoccum nigrum (Soil fungus) (Epicoccum purpurascens)	105696	Fungi	C:94.5%[S:94.4%;D:0.1%];F:2.0%;M:3.5%;n:6641	Standard	1	A0A1Y2MAB0
UP000193380	Oncorhynchus mykiss (Rainbow trout) (Salmo gairdneri)	8022	Metazoa	C:8.1%[S:8.1%;D:0.1%];F:1.1%;M:90.8%;n:3640	Standard	0
UP000193411	Catenaria anguillulae PL171	765915	Fungi	C:74.1%[S:70.2%;D:4.0%];F:5.9%;M:19.9%;n:758	Unknown	1	A0A1Y2I4H9
UP000193467	Leucosporidium creatinivorum	106004	Fungi	C:93.9%[S:92.8%;D:1.1%];F:1.9%;M:4.1%;n:1764	Unknown	1	A0A1Y2FCU5
UP000193498	Basidiobolus meristosporus CBS 931.73	1314790	Fungi	C:97.4%[S:69.7%;D:27.7%];F:0.9%;M:1.7%;n:758	Unknown	1	A0A1Y1XB63
UP000193560	Absidia repens	90262	Fungi	C:98.6%[S:88.2%;D:10.4%];F:0.9%;M:0.5%;n:2449	Outlier (high value)	2	A0A1X2IQ58;A0A1X2IY63
UP000193642	Rhizoclosmatium globosum	329046	Fungi	C:82.2%[S:76.3%;D:5.9%];F:4.9%;M:12.9%;n:758	Unknown	1	A0A1Y2D1Z6
UP000193648	Lobosporangium transversale	64571	Fungi	C:96.9%[S:94.7%;D:2.2%];F:1.2%;M:1.9%;n:1614	Unknown	2	A0A1Y2GLN0;A0A1Y2H0F0
UP000193685	Protomyces lactucae-debilis	2754530	Fungi	C:83.1%[S:82.8%;D:0.3%];F:2.8%;M:14.1%;n:1706	Unknown	1	A0A1Y2F945
UP000193689	Pseudomassariella vexata	1141098	Fungi	C:98.0%[S:97.6%;D:0.4%];F:0.4%;M:1.6%;n:3817	Standard	1	A0A1Y2D9H4
UP000193719	Piromyces finnis	1754191	Fungi	C:86.5%[S:83.5%;D:3.0%];F:1.1%;M:12.4%;n:758	Unknown	2	A0A1Y1V8N5;A0A1Y1VA04
UP000193856	Babesia sp. Xinjiang	462227	Alveolata	C:80.2%[S:73.7%;D:6.5%];F:2.4%;M:17.4%;n:1135	Close to standard (low value)	1	A0A1X1BN72
UP000193920	Neocallimastix californiae	1754190	Fungi	C:85.4%[S:48.3%;D:37.1%];F:1.7%;M:12.9%;n:758	Unknown	7	A0A1Y2EPH9;A0A1Y2ETT1;A0A1Y2EYU9;A0A1Y2FCL8;A0A1Y2AZ01;A0A1Y2E5A4;A0A1Y2EPD2
UP000193922	Linderina pennispora	61395	Fungi	C:80.5%[S:78.1%;D:2.4%];F:6.2%;M:13.3%;n:758	Unknown	2	A0A1Y1WN93;A0A1Y1WFU2
UP000193944	Anaeromyces robustus	1754192	Fungi	C:82.8%[S:79.8%;D:3.0%];F:1.7%;M:15.4%;n:758	Unknown	2	A0A1Y1WS02;A0A1Y1XNJ1
UP000193986	Naematelia encephala	71784	Fungi	C:93.9%[S:93.4%;D:0.4%];F:2.9%;M:3.2%;n:4284	Outlier (high value)	1	A0A1Y2AV74
UP000194127	Postia placenta MAD-698-R-SB12	670580	Fungi	C:94.4%[S:93.7%;D:0.6%];F:3.1%;M:2.5%;n:4464	Standard	1	A0A1X6MZD2
UP000194236	Euroglyphus maynei (Mayne's house dust mite)	6958	Metazoa	C:72.7%[S:71.5%;D:1.2%];F:16.8%;M:10.5%;n:2934	Standard	1	A0A1Y3BLW4
UP000194280	Hortaea werneckii EXF-2000	1157616	Fungi	C:94.8%[S:17.5%;D:77.3%];F:0.8%;M:4.4%;n:3786	Close to standard (high value)	1	A0A1Z5T701
UP000194361	Hypoxylon sp. CO27-5	1001938	Fungi	C:98.0%[S:97.9%;D:0.1%];F:0.9%;M:1.1%;n:3817	Standard	1	A0A1Y2VAE8
UP000195402	Macleaya cordata	56857	Chloroplastida	C:93.1%[S:89.7%;D:3.5%];F:2.6%;M:4.3%;n:1614	Standard	1	A0A200RBR8
UP000195521	Plasmodium gonderi	77519	Alveolata	C:99.1%[S:99.1%;D:0.0%];F:0.0%;M:0.8%;n:3642	Standard	1	A0A1Y1JFD3
UP000195826	Piromyces sp. (strain E2)	73868	Fungi	C:47.4%[S:46.4%;D:0.9%];F:15.3%;M:37.3%;n:758	Unknown	3	A0A1Y3NGS3;A0A1Y3NLN6;A0A1Y3NXB5
UP000196158	Kazachstania saulgeensis	1789683	Fungi	C:98.8%[S:97.1%;D:1.7%];F:0.1%;M:1.1%;n:2137	Outlier (high value)	1	A0A1X7R6B9
UP000197619	Lonchura striata domestica (Bengalese finch)	299123	Metazoa	C:88.5%[S:88.0%;D:0.4%];F:3.7%;M:7.9%;n:10844	Outlier (high value)	1	A0A218UBG5
UP000198211	Phytophthora megakarya	4795	Stramenopila	C:91.0%[S:90.0%;D:1.0%];F:3.0%;M:6.0%;n:100	Outlier (high value)	2	A0A225WI63;A0A225X0E3
UP000198287	Folsomia candida (Springtail)	158441	Metazoa	C:77.7%[S:75.9%;D:1.8%];F:2.6%;M:19.7%;n:1013	Unknown	0
UP000198323	Callipepla squamata (Scaled quail)	9009	Metazoa	C:81.2%[S:80.1%;D:1.1%];F:7.7%;M:11.1%;n:8338	Standard	1	A0A226MDP6
UP000198341	Bathycoccus prasinos	41875	Chloroplastida	C:96.6%[S:96.2%;D:0.4%];F:0.9%;M:2.6%;n:1519	Unknown	1	K8F1D9
UP000198372	Microbotryum intermedium	269621	Fungi	C:97.8%[S:97.6%;D:0.3%];F:0.5%;M:1.6%;n:1764	Unknown	1	A0A238FHB7
UP000198406	Fistulifera solaris (Oleaginous diatom)	1519565	Stramenopila	C:97.0%[S:14.0%;D:83.0%];F:1.0%;M:2.0%;n:100	Unknown	3	A0A1Z5J890;A0A1Z5JQ73;A0A1Z5J6T5
UP000198419	Colinus virginianus (Northern bobwhite) (Tetrao virginianus)	9014	Metazoa	C:80.4%[S:79.8%;D:0.6%];F:8.4%;M:11.2%;n:8338	Standard	1	A0A226NRK6
UP000199069	Rhodosporidium toruloides (Yeast) (Rhodotorula gracilis)	5286	Fungi	C:96.0%[S:95.6%;D:0.4%];F:0.9%;M:3.1%;n:1764	Unknown	2	A0A0K3CJ73;A0A0K3CQI3
UP000214365	Talaromyces atroroseus	1441469	Fungi	C:93.9%[S:93.6%;D:0.3%];F:1.2%;M:4.9%;n:4191	Standard	1	A0A225AVG0
UP000215127	Zymoseptoria tritici ST99CH_3D7	1276538	Fungi	C:97.1%[S:97.0%;D:0.1%];F:1.0%;M:1.8%;n:3786	Standard	1	A0A1X7RCS7
UP000215289	Aspergillus turcosus	1245748	Fungi	C:93.5%[S:93.5%;D:0.1%];F:1.1%;M:5.4%;n:4191	Close to standard (low value)	1	A0A229XCH6
UP000215305	Aspergillus thermomutatus	41047	Fungi	C:93.9%[S:93.8%;D:0.2%];F:1.1%;M:4.9%;n:4191	Standard	1	A0A397H288
UP000215335	Trichomalopsis sarcophagae	543379	Metazoa	C:75.8%[S:75.0%;D:0.7%];F:3.6%;M:20.6%;n:5991	Standard	1	A0A232FH50
UP000215902	Macrostomum lignano	282301	Metazoa	C:86.7%[S:6.0%;D:80.7%];F:3.0%;M:10.3%;n:954	Unknown	3	A0A267DF36;A0A267E6A6;A0A267EMD9
UP000215914	Helianthus annuus (Common sunflower)	4232	Chloroplastida	C:98.3%[S:5.8%;D:92.5%];F:0.3%;M:1.4%;n:2326	Outlier (high value)	1	A0A251RNH3
UP000216463	Caenorhabditis latens	1503980	Metazoa	C:90.3%[S:84.7%;D:5.6%];F:3.0%;M:6.7%;n:3131	Standard	1	A0A261BW34
UP000217199	Pyrrhoderma noxium	2282107	Fungi	C:95.8%[S:95.6%;D:0.2%];F:1.1%;M:3.1%;n:2898	Close to standard (high value)	1	A0A286UU52
UP000217790	Armillaria gallica (Bulbous honey fungus) (Armillaria bulbosa)	47427	Fungi	C:99.0%[S:97.4%;D:1.5%];F:0.6%;M:0.4%;n:3870	Close to standard (high value)	1	A0A2H3DRR8
UP000218209	Porphyra umbilicalis (Purple laver) (Red alga)	2786	Rhodophyta	C:43.9%[S:42.0%;D:2.0%];F:14.5%;M:41.6%;n:255	Unknown	0
UP000218220	Heliothis virescens (Tobacco budworm moth)	7102	Metazoa	C:87.5%[S:69.9%;D:17.6%];F:2.3%;M:10.2%;n:5286	Outlier (high value)	1	A0A2A4K7A1
UP000218231	Diploscapter pachys	2018661	Metazoa	C:85.2%[S:31.9%;D:53.3%];F:2.3%;M:12.5%;n:3131	Outlier (high value)	8	A0A2A2KDB6;A0A2A2KDD2;A0A2A2KDG8;A0A2A2KDL9;A0A2A2KDM1;A0A2A2KDR8;A0A2A2KDS6;A0A2A2M1T2
UP000218334	Armillaria solidipes	1076256	Fungi	C:99.0%[S:98.2%;D:0.8%];F:0.5%;M:0.4%;n:3870	Close to standard (high value)	2	A0A2H3BUZ7;A0A2H3C145
UP000218381	Penicillium occitanis (nom. inval.)	290292	Fungi	C:93.2%[S:92.7%;D:0.5%];F:1.1%;M:5.7%;n:4191	Standard	1	A0A2H3IKH0
UP000218811	Wolfiporia cocos (strain MD-104) (Brown rot fungus)	742152	Fungi	C:94.5%[S:93.7%;D:0.8%];F:0.8%;M:4.7%;n:4464	Standard	2	A0A2H3J0H4;A0A2H3JJC6
UP000219338	Armillaria ostoyae (Armillaria root rot fungus)	47428	Fungi	C:96.5%[S:95.9%;D:0.6%];F:1.6%;M:2.0%;n:3870	Close to standard (high value)	1	A0A284REY2
UP000219602	Fusarium oxysporum f. sp. radicis-cucumerinum	327505	Fungi	C:98.5%[S:96.6%;D:1.9%];F:0.9%;M:0.7%;n:4494	Outlier (high value)	1	A0A2H3HKY1
UP000219813	Plasmodium malariae	5858	Alveolata	C:99.0%[S:98.9%;D:0.1%];F:0.0%;M:1.0%;n:3642	Standard	1	A0A1A8VR05
UP000220158	Plasmodium relictum	85471	Alveolata	C:98.8%[S:98.7%;D:0.1%];F:0.1%;M:1.1%;n:3642	Standard	1	A0A1J1HDI2
UP000221130	Cordyceps sp. RAO-2017	2004951	Fungi	C:78.8%[S:78.6%;D:0.2%];F:14.4%;M:6.9%;n:4494	Standard	1	A0A2C6ALA8
UP000221165	Cystoisospora suis	483139	Alveolata	C:84.3%[S:83.7%;D:0.6%];F:10.6%;M:5.2%;n:502	Outlier (high value)	0
UP000222542	Capsicum annuum (Capsicum pepper)	4072	Chloroplastida	C:90.0%[S:87.8%;D:2.2%];F:3.3%;M:6.8%;n:5950	Outlier (high value)	2	A0A1U8EN68;A0A2G2Z673
UP000222788	Ceratocystis fimbriata CBS 114723	1035309	Fungi	C:93.7%[S:93.4%;D:0.3%];F:1.0%;M:5.3%;n:3817	Close to standard (low value)	1	A0A2C5WTX6
UP000223968	Helicocarpus griseus UAMH5409	1447875	Fungi	C:99.4%[S:99.2%;D:0.2%];F:0.1%;M:0.4%;n:4862	Standard	2	A0A2B7WZZ6;A0A2B7X353
UP000224006	Besnoitia besnoiti	94643	Alveolata	C:99.8%[S:99.8%;D:0.0%];F:0.2%;M:0.0%;n:502	Outlier (high value)	1	A0A2A9M620
UP000224080	Blastomyces parvus	2060905	Fungi	C:99.4%[S:99.3%;D:0.1%];F:0.3%;M:0.2%;n:4862	Standard	1	A0A2B7WVW3
UP000224522	Capsicum chinense (Scotch bonnet) (Bonnet pepper)	80379	Chloroplastida	C:92.3%[S:90.7%;D:1.7%];F:3.5%;M:4.1%;n:5950	Outlier (high value)	2	A0A2G3BC84;A0A2G3C2J0
UP000224567	Capsicum baccatum (Peruvian pepper)	33114	Chloroplastida	C:87.9%[S:85.5%;D:2.4%];F:2.6%;M:9.5%;n:5950	Outlier (high value)	1	A0A2G2VRA1
UP000224634	Polytolypa hystricis UAMH7299	1447883	Fungi	C:98.8%[S:98.6%;D:0.2%];F:0.5%;M:0.7%;n:4862	Standard	1	A0A2B7X4L9
UP000225277	Ramularia collo-cygni	112498	Fungi	C:98.2%[S:97.6%;D:0.6%];F:0.7%;M:1.1%;n:3786	Standard	1	A0A2D3VIT3
UP000225706	Stylophora pistillata (Smooth cauliflower coral)	50429	Metazoa	C:86.1%[S:85.6%;D:0.4%];F:5.0%;M:8.9%;n:954	Unknown	0
UP000226031	Emmonsia crescens	73230	Fungi	C:99.3%[S:99.1%;D:0.1%];F:0.3%;M:0.4%;n:4862	Standard	1	A0A2B7ZM19
UP000226192	Ophiocordyceps australis	1399860	Fungi	C:96.0%[S:96.0%;D:0.0%];F:1.8%;M:2.2%;n:4494	Standard	1	A0A2C5YBX5
UP000226431	Ophiocordyceps camponoti-rufipedis	2004952	Fungi	C:87.3%[S:87.2%;D:0.1%];F:5.7%;M:7.1%;n:4494	Close to standard (low value)	1	A0A2C5Z8I5
UP000228380	Phoenix dactylifera (Date palm)	42345	Chloroplastida	C:96.7%[S:48.7%;D:48.0%];F:2.1%;M:1.2%;n:3236	Outlier (high value)	2	A0A8B7BLF6;A0A8B8Z8G6
UP000228934	Lithobates catesbeianus (American bullfrog) (Rana catesbeiana)	8400	Metazoa	C:16.1%[S:12.7%;D:3.4%];F:13.2%;M:70.6%;n:5310	Unknown	1	A0A2G9NXD6
UP000230002	Ganoderma sinense ZZ0214-1	1077348	Fungi	C:90.1%[S:89.0%;D:1.1%];F:5.0%;M:5.0%;n:4464	Close to standard (high value)	1	A0A2G8SJ21
UP000230066	Fasciola hepatica (Liver fluke)	6192	Metazoa	C:62.5%[S:61.2%;D:1.3%];F:9.9%;M:27.7%;n:954	Unknown	1	A0A4E0RK35
UP000230069	Aquilegia coerulea (Rocky mountain columbine)	218851	Chloroplastida	C:97.6%[S:56.6%;D:41.0%];F:1.4%;M:1.0%;n:1614	Outlier (high value)	0
UP000230233	Caenorhabditis nigoni	1611254	Metazoa	C:97.2%[S:66.3%;D:30.9%];F:1.4%;M:1.5%;n:3131	Outlier (high value)	1	A0A2G5TID9
UP000230249	Candida auris (Yeast)	498019	Fungi	C:97.4%[S:97.2%;D:0.2%];F:0.6%;M:2.0%;n:2137	Standard	3	A0A2H0ZG07;A0A2H0ZLL3;A0A2H0ZTR9
UP000230423	Teladorsagia circumcincta (Brown stomach worm) (Ostertagia circumcincta)	45464	Metazoa	C:40.3%[S:35.5%;D:4.8%];F:14.3%;M:45.4%;n:3131	Outlier (high value)	3	A0A2G9TNY9;A0A2G9V1D6;A0A2G9U3L4
UP000230750	Stichopus japonicus (Sea cucumber)	307972	Metazoa	C:84.4%[S:70.6%;D:13.7%];F:8.8%;M:6.8%;n:954	Unknown	1	A0A2G8L3C8
UP000231279	Handroanthus impetiginosus	429701	Chloroplastida	C:78.8%[S:67.2%;D:11.5%];F:7.1%;M:14.2%;n:2326	Standard	1	A0A2G9G9L4
UP000231358	Aspergillus arachidicola	656916	Fungi	C:93.8%[S:93.4%;D:0.4%];F:1.4%;M:4.8%;n:4191	Standard	1	A0A2G7FRI5
UP000232323	Chlamydomonas eustigma	1157962	Chloroplastida	C:97.2%[S:91.8%;D:5.5%];F:0.7%;M:2.1%;n:1519	Unknown	2	A0A250X1M3;A0A250WSJ0
UP000232875	Malassezia vespertilionis	2020962	Fungi	C:84.0%[S:84.0%;D:0.0%];F:1.7%;M:14.3%;n:1764	Unknown	1	A0A2N1JAK5
UP000233020	Aotus nancymaae (Ma's night monkey)	37293	Metazoa	C:94.2%[S:51.2%;D:43.0%];F:0.8%;M:5.1%;n:13780	Standard	3	A0A2K5EEU8;A0A2K5EEX3;A0A2K5EF32
UP000233040	Cebus imitator (Panamanian white-faced capuchin) (Cebus capucinus imitator)	2715852	Metazoa	C:94.3%[S:56.4%;D:37.8%];F:0.9%;M:4.9%;n:13780	Standard	4	A0A2K5S1D0;A0A2K5S184;A0A2K5S1A4;A0A2K5S1A9
UP000233060	Cercocebus atys (Sooty mangabey) (Cercocebus torquatus atys)	9531	Metazoa	C:96.3%[S:50.2%;D:46.1%];F:0.4%;M:3.2%;n:13780	Outlier (high value)	5	A0A2K5LII2;A0A2K5LID6;A0A2K5LIG5;A0A2K5LIG9;A0A2K5LL78
UP000233080	Colobus angolensis palliatus (Peters' Angolan colobus)	336983	Metazoa	C:93.6%[S:57.7%;D:35.9%];F:1.8%;M:4.7%;n:13780	Standard	6	A0A2K5H7P2;A0A2K5H7S3;A0A2K5H7U8;A0A2K5H7V4;A0A2K5J858;A0A2K5J8H1
UP000233100	Macaca fascicularis (Crab-eating macaque) (Cynomolgus monkey)	9541	Metazoa	C:90.4%[S:43.3%;D:47.1%];F:1.6%;M:8.0%;n:13780	Outlier (high value)	4	A0A2K5V2M6;A0A2K5V2Q0;A0A2K5VQL8;A0A7N9D641
UP000233120	Macaca nemestrina (Pig-tailed macaque)	9545	Metazoa	C:96.5%[S:49.2%;D:47.3%];F:0.4%;M:3.1%;n:13780	Outlier (high value)	5	A0A2K6BB05;A0A2K6BB09;A0A2K6BB15;A0A2K6BB37;A0A2K6D1V4
UP000233140	Mandrillus leucophaeus (Drill) (Papio leucophaeus)	9568	Metazoa	C:92.4%[S:55.6%;D:36.8%];F:2.2%;M:5.4%;n:13780	Standard	5	A0A2K5XYP8;A0A2K5XYQ3;A0A2K5XYS0;A0A2K5XYT7;A0A2K5YJU4
UP000233160	Propithecus coquereli (Coquerel's sifaka) (Propithecus verreauxi coquereli)	379532	Metazoa	C:88.6%[S:61.7%;D:26.9%];F:2.4%;M:8.9%;n:13780	Standard	4	A0A2K6GPK8;A0A2K6GPH6;A0A2K6GPI1;A0A2K6GPK6
UP000233180	Rhinopithecus bieti (Black snub-nosed monkey) (Pygathrix bieti)	61621	Metazoa	C:93.2%[S:50.7%;D:42.5%];F:1.9%;M:4.9%;n:13780	Standard	5	A0A2K6LR08;A0A2K6LQW5;A0A2K6LQX1;A0A2K6LR03;A0A2K6MUN0
UP000233200	Rhinopithecus roxellana (Golden snub-nosed monkey) (Pygathrix roxellana)	61622	Metazoa	C:94.9%[S:48.7%;D:46.2%];F:1.2%;M:3.9%;n:13780	Outlier (high value)	6	A0A2K6NF78;A0A2K6NF95;A0A2K6RVG3;A0A2K6RVG4;A0A2K6RVH1;A0A2K6RVH5
UP000233220	Saimiri boliviensis boliviensis (Bolivian squirrel monkey)	39432	Metazoa	C:93.1%[S:51.0%;D:42.1%];F:1.4%;M:5.5%;n:13780	Standard	3	A0A2K6T352;A0A2K6T367;A0A2K6T397
UP000233524	Lomentospora prolificans	41688	Fungi	C:94.9%[S:94.2%;D:0.7%];F:0.7%;M:4.4%;n:3817	Standard	1	A0A2N3N7D7
UP000233551	Punica granatum (Pomegranate)	22663	Chloroplastida	C:73.4%[S:71.6%;D:1.8%];F:15.6%;M:10.9%;n:2326	Outlier (high value)	2	A0A2I0JFH4;A0A2I0L9Z3
UP000233556	Limosa lapponica baueri	1758121	Metazoa	C:57.7%[S:57.4%;D:0.3%];F:12.9%;M:29.4%;n:8338	Outlier (high value)	0
UP000233837	Dendrobium catenatum	906689	Chloroplastida	C:73.5%[S:71.9%;D:1.6%];F:13.9%;M:12.5%;n:3236	Outlier (high value)	5	A0A2I0VP93;A0A2I0WLJ8;A0A2I0WTS1;A0A2I0WY84;A0A2I0XJI1
UP000234275	Aspergillus steynii IBT 23096	1392250	Fungi	C:97.8%[S:97.5%;D:0.3%];F:1.0%;M:1.3%;n:4191	Outlier (high value)	1	A0A2I2FYA1
UP000234323	Rhizophagus irregularis	588596	Fungi	C:96.3%[S:95.7%;D:0.7%];F:1.5%;M:2.1%;n:1614	Standard	2	A0A2I1G768;A0A2I1HN13
UP000234474	Aspergillus novofumigatus (strain IBT 16806)	1392255	Fungi	C:97.9%[S:97.5%;D:0.4%];F:0.9%;M:1.2%;n:4191	Standard	1	A0A2I1CKW3
UP000234585	Aspergillus candidus	41067	Fungi	C:96.9%[S:96.6%;D:0.3%];F:1.0%;M:2.1%;n:4191	Standard	1	A0A2I2F120
UP000234720	Cercospora zeina	348901	Fungi	C:95.7%[S:95.7%;D:0.1%];F:0.9%;M:3.4%;n:3786	Standard	1	A0A2I0RQS8
UP000235145	Lactuca sativa (Garden lettuce)	4236	Chloroplastida	C:94.4%[S:91.1%;D:3.3%];F:1.3%;M:4.3%;n:2326	Outlier (high value)	0
UP000235220	Juglans regia (English walnut)	51240	Chloroplastida	C:99.4%[S:60.8%;D:38.6%];F:0.1%;M:0.5%;n:2326	Outlier (high value)	2	A0A2I4F0E6;A0A6P9E6N7
UP000235371	Hyaloscypha bicolor E	1095630	Fungi	C:97.9%[S:97.7%;D:0.2%];F:1.1%;M:1.0%;n:5177	Close to standard (high value)	1	A0A2J6TEN8
UP000235388	Puccinia coronata f. sp. avenae	200324	Fungi	C:92.9%[S:18.2%;D:74.7%];F:0.8%;M:6.3%;n:1764	Unknown	2	A0A2N5SJA1;A0A2N5UW37
UP000235672	Hyaloscypha hepaticicola	2082293	Fungi	C:98.0%[S:97.9%;D:0.1%];F:1.3%;M:0.7%;n:5177	Close to standard (high value)	1	A0A2J6Q3S1
UP000235728	Beauveria bassiana (White muscardine disease fungus) (Tritirachium shiotae)	176275	Fungi	C:92.3%[S:92.1%;D:0.3%];F:3.6%;M:4.1%;n:4494	Standard	1	A0A2N6NQA9
UP000235786	Hyaloscypha variabilis F	1149755	Fungi	C:98.7%[S:98.4%;D:0.3%];F:0.7%;M:0.6%;n:5177	Outlier (high value)	2	A0A2J6RIH1;A0A2J6R367
UP000235965	Cryptotermes secundus	105785	Metazoa	C:93.0%[S:59.3%;D:33.7%];F:3.4%;M:3.7%;n:1367	Outlier (high value)	3	A0A2J7R7Z6;A0A2J7R7Z8;A0A2J7R809
UP000236161	Apostasia shenzhenica	1088818	Chloroplastida	C:80.3%[S:78.9%;D:1.4%];F:14.5%;M:5.2%;n:3236	Outlier (high value)	7	A0A2H9ZU88;A0A2I0A7Y6;A0A2I0ANC5;A0A2I0B694;A0A2I0B9P0;A0A2I0BA99;A0A2I0BH14
UP000236291	Trifolium pratense (Red clover)	57577	Chloroplastida	C:77.5%[S:73.0%;D:4.5%];F:17.7%;M:4.8%;n:5366	Outlier (high value)	1	A0A2K3MW85
UP000236319	Babesia ovata	189622	Alveolata	C:83.3%[S:82.8%;D:0.4%];F:6.3%;M:10.4%;n:1135	Standard	2	A0A2H6KHU0;A0A2H6K6X4
UP000236333	Tetrabaena socialis	47790	Chloroplastida	C:61.9%[S:59.9%;D:2.0%];F:18.2%;M:19.9%;n:1519	Unknown	1	A0A2J8AFH4
UP000236621	Tolypocladium capitatum	45235	Fungi	C:93.5%[S:93.0%;D:0.5%];F:1.8%;M:4.7%;n:4494	Close to standard (low value)	1	A0A2K3Q9M8
UP000236630	Citrus unshiu (Satsuma mandarin) (Citrus nobilis var. unshiu)	55188	Chloroplastida	C:39.7%[S:27.5%;D:12.2%];F:2.0%;M:58.3%;n:2326	Standard	0
UP000236664	Gibberella nygamai (Bean root rot disease fungus) (Fusarium nygamai)	42673	Fungi	C:98.6%[S:98.1%;D:0.5%];F:1.0%;M:0.4%;n:4494	Close to standard (high value)	2	A0A2K0WUN1;A0A2K0WGN9
UP000237000	Trema orientale (Charcoal tree) (Celtis orientalis)	63057	Chloroplastida	C:92.5%[S:90.5%;D:2.0%];F:4.3%;M:3.2%;n:2326	Outlier (high value)	0
UP000237105	Parasponia andersonii (Sponia andersonii)	3476	Chloroplastida	C:92.6%[S:91.4%;D:1.2%];F:4.2%;M:3.2%;n:2326	Outlier (high value)	0
UP000237144	Rhodotorula taiwanensis	741276	Fungi	C:95.1%[S:95.0%;D:0.1%];F:0.9%;M:4.0%;n:1764	Unknown	1	A0A2S5B208
UP000237246	Bambusicola thoracicus (Chinese bamboo-partridge) (Perdix thoracica)	9083	Metazoa	C:51.3%[S:51.0%;D:0.3%];F:21.5%;M:27.2%;n:8338	Standard	0
UP000237271	Phytophthora palmivora var. palmivora	611791	Stramenopila	C:81.0%[S:70.0%;D:11.0%];F:12.0%;M:7.0%;n:100	Standard	4	A0A2P4X4A1;A0A2P4XF95;A0A2P4XR77;A0A2P4YQT5
UP000237438	Erysiphe pulchra	225359	Fungi	C:90.8%[S:90.4%;D:0.4%];F:3.8%;M:5.4%;n:3234	Close to standard (low value)	1	A0A2S4PMP3
UP000237481	Tolypocladium paradoxum	94208	Fungi	C:94.7%[S:94.3%;D:0.3%];F:1.8%;M:3.6%;n:4494	Standard	1	A0A2S4L5F4
UP000237631	Cercospora berteroae	357750	Fungi	C:99.3%[S:99.3%;D:0.0%];F:0.4%;M:0.3%;n:3578	Standard	1	A0A2S6BRD8
UP000238072	Rutstroemia sp. NJR-2017a BBW	2070414	Fungi	C:83.2%[S:81.1%;D:2.1%];F:4.7%;M:12.1%;n:5177	Standard	1	A0A2S7Q1A8
UP000238350	Wickerhamiella sorbophila	45607	Fungi	C:91.6%[S:91.1%;D:0.5%];F:2.5%;M:5.9%;n:2137	Standard	1	A0A2T0FCY6
UP000238479	Rosa chinensis (China rose)	74649	Chloroplastida	C:97.1%[S:93.3%;D:3.8%];F:1.2%;M:1.7%;n:2326	Outlier (high value)	1	A0A2P6QG10
UP000238611	Rutstroemia sp. NJR-2017a BVV2	2070413	Fungi	C:72.1%[S:66.2%;D:5.8%];F:3.2%;M:24.7%;n:5177	Close to standard (low value)	1	A0A2S7Q7Y0
UP000238813	Rutstroemia sp. NJR-2017a WRK4	2070412	Fungi	C:93.5%[S:90.0%;D:3.5%];F:2.0%;M:4.4%;n:5177	Standard	1	A0A2S7Q928
UP000239156	Puccinia striiformis	27350	Fungi	C:78.2%[S:70.4%;D:7.9%];F:3.3%;M:18.5%;n:1764	Unknown	2	A0A2S4W2S5;A0A2S4VCC1
UP000239649	Micractinium conductrix	554055	Chloroplastida	C:96.1%[S:88.4%;D:7.6%];F:0.7%;M:3.2%;n:1519	Unknown	1	A0A2P6V675
UP000239757	Gossypium barbadense (Sea-island cotton) (Egyptian cotton)	3634	Chloroplastida	C:81.1%[S:70.4%;D:10.7%];F:5.9%;M:13.0%;n:2326	Standard	0
UP000239899	Chlorella sorokiniana (Freshwater green alga)	3076	Chloroplastida	C:97.6%[S:88.8%;D:8.8%];F:0.6%;M:1.8%;n:1519	Unknown	1	A0A2P6U029
UP000240080	Pan paniscus (Pygmy chimpanzee) (Bonobo)	9597	Metazoa	C:95.2%[S:55.3%;D:39.9%];F:1.2%;M:3.6%;n:13780	Standard	4	A0A2R9CG80;A0A2R9CG85;A0A2R9CGD7;A0A2R9CIZ1
UP000240493	Trichoderma asperellum CBS 433.97	1042311	Fungi	C:98.3%[S:98.0%;D:0.3%];F:0.4%;M:1.3%;n:4494	Standard	1	A0A2T3ZFP4
UP000240760	Trichoderma longibrachiatum ATCC 18648	983965	Fungi	C:89.1%[S:88.9%;D:0.1%];F:4.4%;M:6.5%;n:4494	Standard	2	A0A2T4CBU1;A0A2T4BST7
UP000240830	Paramicrosporidium saccamoebae	1246581	Fungi	C:46.3%[S:46.0%;D:0.3%];F:9.2%;M:44.5%;n:758	Unknown	1	A0A2H9TNR3
UP000240883	Corynespora cassiicola Philippines	1448308	Fungi	C:93.0%[S:92.2%;D:0.8%];F:1.3%;M:5.7%;n:6641	Close to standard (high value)	1	A0A2T2NHQ6
UP000241107	[Candida] pseudohaemulonii	418784	Fungi	C:92.8%[S:92.7%;D:0.1%];F:1.4%;M:5.8%;n:2137	Close to standard (low value)	1	A0A2P7YTJ4
UP000241394	Actinidia chinensis var. chinensis (Chinese soft-hair kiwi)	1590841	Chloroplastida	C:93.7%[S:70.9%;D:22.8%];F:2.5%;M:3.8%;n:2326	Outlier (high value)	0
UP000241462	Coniella lustricola	2025994	Fungi	C:96.3%[S:96.1%;D:0.2%];F:0.9%;M:2.8%;n:3817	Outlier (high value)	1	A0A2T3A0W7
UP000241546	Trichoderma citrinoviride	58853	Fungi	C:95.8%[S:95.2%;D:0.6%];F:1.0%;M:3.2%;n:4494	Standard	3	A0A2T4BEB4;A0A2T4B1R8;A0A2T4B610
UP000241587	Fusarium culmorum	5516	Fungi	C:94.5%[S:94.4%;D:0.1%];F:0.6%;M:4.9%;n:4494	Standard	1	A0A2T4GD80
UP000241690	Trichoderma harzianum CBS 226.95	983964	Fungi	C:98.6%[S:98.2%;D:0.4%];F:0.5%;M:0.9%;n:4494	Standard	1	A0A2T4AJ16
UP000241769	Planoprotostelium fungivorum	1890364	Amoebozoa	C:94.5%[S:89.8%;D:4.7%];F:3.1%;M:2.4%;n:255	Unknown	1	A0A2P6NX24
UP000241818	Amorphotheca resinae ATCC 22711	857342	Fungi	C:93.6%[S:93.5%;D:0.1%];F:1.0%;M:5.4%;n:5177	Standard	1	A0A2T3BGD8
UP000241890	Hondaea fermentalgiana	2315210	Stramenopila	C:95.0%[S:90.0%;D:5.0%];F:2.0%;M:3.0%;n:100	Unknown	4	A0A2R5GLP7;A0A2R5GG26;A0A2R5GIS7;A0A2R5GJU7
UP000242146	Hesseltinella vesiculosa	101127	Fungi	C:96.7%[S:96.1%;D:0.6%];F:1.9%;M:1.4%;n:2449	Standard	1	A0A1X2GWY4
UP000242180	Syncephalastrum racemosum (Filamentous fungus)	13706	Fungi	C:97.2%[S:96.6%;D:0.6%];F:2.0%;M:0.9%;n:2449	Standard	1	A0A1X2HI85
UP000242188	Mizuhopecten yessoensis (Japanese scallop) (Patinopecten yessoensis)	6573	Metazoa	C:88.9%[S:88.2%;D:0.6%];F:1.5%;M:9.6%;n:5295	Unknown	1	A0A210PXK4
UP000242254	Rhizopus microsporus ATCC 52813	1340429	Fungi	C:97.1%[S:96.8%;D:0.3%];F:2.0%;M:0.8%;n:2449	Standard	1	A0A2G4SS92
UP000242287	Amanita thiersii Skay4041	703135	Fungi	C:97.2%[S:96.7%;D:0.5%];F:1.0%;M:1.9%;n:3870	Close to standard (low value)	1	A0A2A9NDU9
UP000242381	Rhizopus microsporus	58291	Fungi	C:93.5%[S:93.3%;D:0.2%];F:5.1%;M:1.4%;n:2449	Standard	1	A0A0A1N543
UP000242450	Cervus elaphus hippelaphus (European red deer)	46360	Metazoa	C:42.5%[S:42.3%;D:0.2%];F:11.0%;M:46.5%;n:13335	Standard	1	A0A212DEA5
UP000242457	Apis cerana cerana (Oriental honeybee)	94128	Metazoa	C:91.3%[S:89.8%;D:1.6%];F:2.5%;M:6.2%;n:5991	Standard	1	A0A2A3EU14
UP000242474	Coemansia reversa (strain ATCC 12441 / NRRL 1564)	763665	Fungi	C:87.1%[S:86.3%;D:0.8%];F:3.8%;M:9.1%;n:758	Unknown	1	A0A2G5BIZ0
UP000242519	Marssonina coronariae	503106	Fungi	C:94.7%[S:94.6%;D:0.0%];F:2.0%;M:3.4%;n:5177	Close to standard (low value)	1	A0A218ZA63
UP000242638	Poecilia reticulata (Guppy) (Acanthophacelus reticulatus)	8081	Metazoa	C:86.3%[S:62.3%;D:24.1%];F:3.0%;M:10.6%;n:15213	Outlier (high value)	2	A0A3P9NJF4;A0A3P9NJK6
UP000242691	Picea glauca (White spruce) (Pinus glauca)	3330	Chloroplastida	C:0.0%[S:0.0%;D:0.0%];F:0.1%;M:99.9%;n:1614	Unknown	0
UP000242715	Trifolium subterraneum (Subterranean clover)	3900	Chloroplastida	C:88.8%[S:85.0%;D:3.8%];F:6.8%;M:4.4%;n:5366	Outlier (high value)	0
UP000242791	Blastomyces percursus	1658174	Fungi	C:95.1%[S:95.0%;D:0.1%];F:2.8%;M:2.1%;n:4862	Close to standard (high value)	1	A0A1J9QIV4
UP000242875	Bifiguratus adelaidae	1938954	Fungi	C:62.9%[S:62.0%;D:0.9%];F:2.0%;M:35.1%;n:1614	Unknown	0
UP000242877	Ascosphaera apis ARSEF 7405	392613	Fungi	C:81.0%[S:80.9%;D:0.1%];F:4.9%;M:14.1%;n:4862	Close to standard (low value)	2	A0A167WA10;A0A168DVN6
UP000242913	Onchocerca flexuosa	387005	Metazoa	C:66.7%[S:66.1%;D:0.6%];F:3.2%;M:30.2%;n:3131	Close to standard (low value)	1	A0A238BW04
UP000242942	Plasmodium ovale (malaria parasite P. ovale)	36330	Alveolata	C:98.5%[S:98.5%;D:0.0%];F:0.3%;M:1.2%;n:3642	Close to standard (high value)	1	A0A1D3KWW8
UP000242955	Hypoxylon sp. CI-4A	1001833	Fungi	C:98.6%[S:98.5%;D:0.2%];F:0.6%;M:0.8%;n:3817	Standard	3	A0A1Y2VWP4;A0A1Y2W9U6;A0A1Y2WJ16
UP000243015	Trichophyton rubrum (Athlete's foot fungus) (Epidermophyton rubrum)	5551	Fungi	C:91.0%[S:90.9%;D:0.1%];F:1.0%;M:8.0%;n:4862	Standard	1	A0A178EZE9
UP000243081	Cordyceps confragosa (Lecanicillium lecanii)	2714763	Fungi	C:80.0%[S:79.7%;D:0.3%];F:6.5%;M:13.6%;n:4494	Standard	1	A0A179IJW4
UP000243164	Eschrichtius robustus (California gray whale) (Eschrichtius gibbosus)	9764	Metazoa	C:20.6%[S:20.6%;D:0.0%];F:11.4%;M:67.9%;n:13335	Standard	0
UP000243217	Thraustotheca clavata	74557	Stramenopila	C:99.0%[S:98.0%;D:1.0%];F:1.0%;M:0.0%;n:100	Unknown	2	A0A1W0ABD4;A0A1V9Y760
UP000243308	Podila verticillata NRRL 6337	1069443	Fungi	C:8.2%[S:8.1%;D:0.2%];F:0.1%;M:91.6%;n:1614	Unknown	0
UP000243459	Asparagus officinalis (Garden asparagus)	4686	Chloroplastida	C:62.4%[S:60.0%;D:2.4%];F:15.2%;M:22.3%;n:3236	Outlier (high value)	0
UP000243498	Metarhizium rileyi (strain RCEF 4871) (Nomuraea rileyi)	1081105	Fungi	C:98.2%[S:98.1%;D:0.1%];F:0.5%;M:1.3%;n:4494	Standard	2	A0A167C2N4;A0A162M233
UP000243515	Elaphomyces granulatus	519963	Fungi	C:82.8%[S:81.9%;D:0.9%];F:2.1%;M:15.1%;n:4191	Close to standard (low value)	1	A0A232M678
UP000243579	Achlya hypogyna	1202772	Stramenopila	C:99.0%[S:98.0%;D:1.0%];F:1.0%;M:0.0%;n:100	Unknown	2	A0A1V9ZKD5;A0A1V9Z4M9
UP000243723	Elsinoe australis	40998	Fungi	C:93.3%[S:93.2%;D:0.1%];F:1.6%;M:5.1%;n:3786	Close to standard (low value)	2	A0A2P8AIX6;A0A2P7Z1M2
UP000243732	Daldinia sp. EC12	1001832	Fungi	C:98.2%[S:98.0%;D:0.2%];F:0.7%;M:1.2%;n:3817	Standard	1	A0A1Y2XBM6
UP000243797	Sphaceloma murrayae	2082308	Fungi	C:95.0%[S:95.0%;D:0.1%];F:0.9%;M:4.1%;n:3786	Close to standard (low value)	2	A0A2K1R0L8;A0A2K1QQY4
UP000243839	Ipomoea nil (Japanese morning glory) (Pharbitis nil)	35883	Chloroplastida	C:0.1%[S:0.1%;D:0.0%];F:0.0%;M:99.9%;n:5950	Standard	0
UP000243975	Cynara cardunculus var. scolymus (Globe artichoke) (Cynara scolymus)	59895	Chloroplastida	C:86.2%[S:81.5%;D:4.8%];F:4.8%;M:8.9%;n:2326	Standard	0
UP000244005	Marchantia polymorpha (Liverwort) (Marchantia aquatica)	3197	Chloroplastida	C:87.5%[S:68.9%;D:18.6%];F:1.2%;M:11.3%;n:1614	Unknown	0
UP000244309	[Candida] haemuloni	45357	Fungi	C:93.9%[S:93.8%;D:0.1%];F:1.6%;M:4.5%;n:2137	Standard	1	A0A2V1AV73
UP000244336	Panicum hallii var. hallii	1504633	Chloroplastida	C:98.9%[S:77.9%;D:21.0%];F:0.3%;M:0.7%;n:4896	Outlier (high value)	2	A0A2T7DGF7;A0A2T7EBR6
UP000244409	Cadophora sp. DSE1049	1485229	Fungi	C:97.0%[S:96.3%;D:0.8%];F:1.7%;M:1.3%;n:5177	Outlier (high value)	1	A0A2V1BV45
UP000244722	Tuber borchii (White truffle)	42251	Fungi	C:95.5%[S:94.2%;D:1.3%];F:1.9%;M:2.6%;n:1706	Unknown	1	A0A2T6ZDQ3
UP000244855	Periconia macrospinosa	97972	Fungi	C:88.8%[S:87.9%;D:0.9%];F:1.4%;M:9.8%;n:6641	Close to standard (high value)	1	A0A2V1DVB4
UP000245037	Blattella germanica (German cockroach) (Blatta germanica)	6973	Metazoa	C:84.1%[S:82.1%;D:2.0%];F:9.7%;M:6.3%;n:1367	Outlier (high value)	1	A0A2P8XTL1
UP000245119	Pomacea canaliculata (Golden apple snail)	400727	Metazoa	C:73.5%[S:72.2%;D:1.3%];F:3.9%;M:22.5%;n:5295	Outlier (high value)	1	A0A2T7NXE5
UP000245207	Artemisia annua (Sweet wormwood)	35608	Chloroplastida	C:89.2%[S:56.9%;D:32.3%];F:2.2%;M:8.6%;n:2326	Outlier (high value)	1	A0A2U1Q431
UP000245300	Petromyzon marinus (Sea lamprey)	7757	Metazoa	C:39.1%[S:35.2%;D:3.9%];F:12.9%;M:47.9%;n:3354	Unknown	1	S4RGM6
UP000245320	Tursiops truncatus (Atlantic bottle-nosed dolphin) (Delphinus truncatus)	9739	Metazoa	C:98.7%[S:43.7%;D:55.0%];F:0.5%;M:0.8%;n:13335	Outlier (high value)	2	A0A6J3QFX9;A0A6J3QGJ4
UP000245340	Odobenus rosmarus divergens (Pacific walrus)	9708	Metazoa	C:98.9%[S:67.7%;D:31.1%];F:0.6%;M:0.6%;n:14502	Standard	1	A0A2U3VMZ9
UP000245341	Leptonychotes weddellii (Weddell seal) (Otaria weddellii)	9713	Metazoa	C:84.8%[S:53.8%;D:31.0%];F:9.4%;M:5.9%;n:14502	Outlier (high value)	1	A0A2U3YIP0
UP000245383	Smittium simulii	133385	Fungi	C:63.1%[S:61.5%;D:1.6%];F:4.9%;M:32.1%;n:758	Unknown	1	A0A2T9YX82
UP000245609	Smittium megazygosporum	133381	Fungi	C:60.8%[S:53.4%;D:7.4%];F:7.0%;M:32.2%;n:758	Unknown	2	A0A2T9XZX5;A0A2T9ZFJ2
UP000245699	Furculomyces boomerangus	61424	Fungi	C:70.7%[S:59.1%;D:11.6%];F:4.9%;M:24.4%;n:758	Unknown	0
UP000245768	Acaromyces ingoldii	215250	Fungi	C:95.8%[S:95.6%;D:0.2%];F:0.9%;M:3.3%;n:1764	Unknown	1	A0A316YLY7
UP000245771	Meira miltonrushii	1280837	Fungi	C:94.3%[S:93.9%;D:0.3%];F:1.4%;M:4.3%;n:1764	Unknown	1	A0A316VLM5
UP000245783	Ceraceosorus guamensis	1522189	Fungi	C:93.8%[S:93.6%;D:0.2%];F:1.5%;M:4.6%;n:1764	Unknown	1	A0A316W3S2
UP000245884	Jaminaea rosea	1569628	Fungi	C:90.2%[S:90.1%;D:0.1%];F:1.6%;M:8.1%;n:1764	Unknown	1	A0A316UMU6
UP000245910	Fusarium venenatum	56646	Fungi	C:99.5%[S:99.4%;D:0.1%];F:0.1%;M:0.4%;n:4494	Standard	1	A0A2L2T5N1
UP000245942	Pseudomicrostroma glucosiphilum	1684307	Fungi	C:91.6%[S:91.4%;D:0.2%];F:1.2%;M:7.2%;n:1764	Unknown	1	A0A316U8F9
UP000245946	Tilletiopsis washingtonensis	58919	Fungi	C:90.7%[S:90.6%;D:0.1%];F:2.5%;M:6.8%;n:1764	Unknown	1	A0A316Z4H0
UP000246464	Scophthalmus maximus (Turbot) (Psetta maxima)	52904	Metazoa	C:89.5%[S:73.5%;D:15.9%];F:2.0%;M:8.6%;n:3640	Standard	1	A0A2U9B6L0
UP000246702	Aspergillus sclerotioniger CBS 115572	1450535	Fungi	C:97.8%[S:97.5%;D:0.2%];F:0.9%;M:1.3%;n:4191	Close to standard (high value)	1	A0A317VKL6
UP000246740	Testicularia cyperi	1882483	Fungi	C:97.1%[S:95.9%;D:1.2%];F:0.6%;M:2.3%;n:1764	Unknown	2	A0A317XZH9;A0A317XUJ3
UP000246991	Tuber magnatum (white Piedmont truffle)	42249	Fungi	C:91.6%[S:90.3%;D:1.2%];F:2.9%;M:5.6%;n:1706	Unknown	1	A0A317SYD8
UP000247233	Aspergillus heteromorphus CBS 117.55	1448321	Fungi	C:96.1%[S:95.8%;D:0.3%];F:1.5%;M:2.4%;n:4191	Standard	1	A0A317X3L2
UP000247409	Gracilariopsis chorda	448386	Rhodophyta	C:80.8%[S:78.8%;D:2.0%];F:5.1%;M:14.1%;n:255	Unknown	1	A0A2V3IGJ8
UP000247498	Raphidocelis subcapitata	307507	Chloroplastida	C:96.1%[S:91.2%;D:4.9%];F:1.2%;M:2.7%;n:1519	Unknown	1	A0A2V0NYL3
UP000247702	Rhizophagus clarus	94130	Fungi	C:94.6%[S:93.9%;D:0.7%];F:1.7%;M:3.7%;n:1614	Close to standard (high value)	1	A0A2Z6RY15
UP000247810	Aspergillus ellipticus CBS 707.79	1448320	Fungi	C:97.1%[S:96.7%;D:0.4%];F:1.2%;M:1.7%;n:4191	Close to standard (high value)	1	A0A319CZZ3
UP000248340	Aspergillus uvarum CBS 121591	1448315	Fungi	C:96.8%[S:96.4%;D:0.4%];F:1.3%;M:1.9%;n:4191	Standard	1	A0A319DYX0
UP000248349	Aspergillus saccharolyticus JOP 1030-1	1450539	Fungi	C:97.3%[S:97.0%;D:0.2%];F:0.9%;M:1.9%;n:4191	Standard	1	A0A318ZBS1
UP000248423	Aspergillus sclerotiicarbonarius (strain CBS 121057 / IBT 28362)	1448318	Fungi	C:98.1%[S:97.8%;D:0.3%];F:0.6%;M:1.3%;n:4191	Close to standard (high value)	1	A0A319E133
UP000248480	Trichechus manatus latirostris (Florida manatee)	127582	Metazoa	C:96.8%[S:62.4%;D:34.4%];F:1.4%;M:1.8%;n:11366	Standard	1	A0A2Y9E6L8
UP000248482	Enhydra lutris kenyoni	391180	Metazoa	C:99.3%[S:59.1%;D:40.2%];F:0.2%;M:0.5%;n:14502	Standard	1	A0A2Y9L448
UP000248483	Delphinapterus leucas (Beluga whale)	9749	Metazoa	C:99.0%[S:46.0%;D:52.9%];F:0.4%;M:0.6%;n:13335	Outlier (high value)	1	A0A2Y9P5M9
UP000248484	Physeter macrocephalus (Sperm whale) (Physeter catodon)	9755	Metazoa	C:95.3%[S:48.5%;D:46.8%];F:2.3%;M:2.4%;n:13335	Outlier (high value)	1	A0A2Y9F3R6
UP000248961	Aspergillus homomorphus (strain CBS 101889)	1450537	Fungi	C:98.0%[S:97.9%;D:0.2%];F:0.5%;M:1.4%;n:4191	Standard	1	A0A395HV55
UP000249056	Monilinia fructigena	38457	Fungi	C:54.4%[S:53.3%;D:1.2%];F:8.5%;M:37.0%;n:5177	Standard	1	A0A395J6W5
UP000249293	Pichia kudriavzevii (Yeast) (Issatchenkia orientalis)	4909	Fungi	C:97.4%[S:97.1%;D:0.3%];F:0.7%;M:1.9%;n:2137	Standard	2	A0A2U9R285;A0A099P1F6
UP000249363	Talaromyces amestolkiae	1196081	Fungi	C:92.2%[S:91.9%;D:0.4%];F:1.5%;M:6.3%;n:4191	Standard	1	A0A364L3A0
UP000249390	Cuscuta australis	267555	Chloroplastida	C:67.3%[S:63.4%;D:3.9%];F:1.1%;M:31.5%;n:5950	Standard	1	A0A328CWK9
UP000249402	Aspergillus ibericus CBS 121593	1448316	Fungi	C:98.3%[S:98.1%;D:0.2%];F:0.4%;M:1.3%;n:4191	Standard	1	A0A395GYY4
UP000249464	Microbotryum silenes-dioicae	796604	Fungi	C:96.7%[S:95.0%;D:1.6%];F:1.1%;M:2.2%;n:1764	Unknown	1	A0A2X0PB59
UP000249619	Stemphylium lycopersici	183478	Fungi	C:85.3%[S:85.1%;D:0.2%];F:1.7%;M:13.0%;n:6641	Standard	1	A0A364N9N1
UP000249723	Microbotryum saponariae	289078	Fungi	C:96.7%[S:95.5%;D:1.1%];F:1.2%;M:2.1%;n:1764	Unknown	1	A0A2X0KGB8
UP000249829	Aspergillus violaceofuscus (strain CBS 115571)	1450538	Fungi	C:97.9%[S:97.4%;D:0.5%];F:0.7%;M:1.4%;n:4191	Standard	1	A0A2V5GQ22
UP000249989	Aedes albopictus (Asian tiger mosquito) (Stegomyia albopicta)	7160	Metazoa	C:81.8%[S:67.3%;D:14.5%];F:5.4%;M:12.8%;n:3285	Outlier (high value)	1	A0A182GPX6
UP000250043	Obba rivulosa	1052685	Fungi	C:99.1%[S:98.7%;D:0.4%];F:0.6%;M:0.3%;n:4464	Standard	2	A0A8E2DPS2;A0A8E2DFI7
UP000250140	Glonium stellatum	574774	Fungi	C:94.1%[S:93.7%;D:0.4%];F:3.1%;M:2.7%;n:3786	Close to standard (high value)	2	A0A8E2JS03;A0A8E2ET78
UP000250235	Dorcoceras hygrometricum	472368	Chloroplastida	C:69.5%[S:67.1%;D:2.4%];F:4.1%;M:26.4%;n:2326	Outlier (high value)	0
UP000250266	Lepidopterella palustris CBS 459.81	1314670	Fungi	C:98.5%[S:97.9%;D:0.6%];F:0.6%;M:1.0%;n:3786	Close to standard (high value)	1	A0A8E2JAK6
UP000250275	Eufriesea mexicana	516756	Metazoa	C:51.1%[S:50.8%;D:0.4%];F:3.2%;M:45.7%;n:5991	Standard	1	A0A310S5T8
UP000250321	Prunus yedoensis var. nudiflora	2094558	Chloroplastida	C:79.5%[S:53.9%;D:25.6%];F:6.8%;M:13.7%;n:2326	Outlier (high value)	2	A0A314UXF6;A0A314ZSG9
UP000250572	Gambusia affinis (Western mosquitofish) (Heterandria affinis)	33528	Metazoa	C:71.3%[S:71.1%;D:0.2%];F:3.0%;M:25.7%;n:15213	Standard	0
UP000251314	Phytophthora cactorum	29920	Stramenopila	C:100.0%[S:98.0%;D:2.0%];F:0.0%;M:0.0%;n:100	Standard	3	A0A329RE28;A0A329RK58;A0A329S6J5
UP000252139	Rhizopus azygosporus (Rhizopus microsporus var. azygosporus)	86630	Fungi	C:94.0%[S:56.7%;D:37.3%];F:3.2%;M:2.8%;n:2449	Outlier (high value)	1	A0A367KAE7
UP000252519	Ancylostoma caninum (Dog hookworm)	29170	Metazoa	C:72.3%[S:65.0%;D:7.3%];F:11.5%;M:16.1%;n:3131	Outlier (high value)	1	A0A368G5B1
UP000252748	Ophiocordyceps camponoti-leonardi (nom. inval.)	2039875	Fungi	C:90.8%[S:89.7%;D:1.0%];F:0.8%;M:8.5%;n:4494	Close to standard (low value)	1	A0A369GJ21
UP000253071	Ophiocordyceps camponoti-saundersi (nom. inval.)	2039874	Fungi	C:91.3%[S:90.6%;D:0.7%];F:1.0%;M:7.7%;n:4494	Close to standard (low value)	1	A0A369H3T9
UP000253472	Candida viswanathii	5486	Fungi	C:95.3%[S:29.4%;D:65.8%];F:2.1%;M:2.7%;n:2137	Outlier (high value)	2	A0A367XSL4;A0A367YD20
UP000253551	Rhizopus stolonifer (Rhizopus nigricans)	4846	Fungi	C:74.2%[S:53.6%;D:20.5%];F:6.8%;M:19.0%;n:2449	Outlier (high value)	0
UP000253664	Ophiocordyceps polyrhachis-furcata BCC 54312	1330021	Fungi	C:89.0%[S:87.2%;D:1.8%];F:0.9%;M:10.1%;n:4494	Standard	1	A0A367L8Y4
UP000253729	Aspergillus welwitschiae	1341132	Fungi	C:97.2%[S:97.0%;D:0.2%];F:0.8%;M:2.0%;n:4191	Close to standard (high value)	1	A0A3F3QJP9
UP000253843	Trichoplax sp. H2	287889	Metazoa	C:94.9%[S:94.0%;D:0.8%];F:2.0%;M:3.1%;n:954	Unknown	1	A0A369SD43
UP000254866	Venustampulla echinocandica	2656787	Fungi	C:91.5%[S:91.2%;D:0.3%];F:0.8%;M:7.6%;n:5177	Standard	1	A0A370TF81
UP000256645	Coleophoma cylindrospora	1849047	Fungi	C:93.4%[S:92.5%;D:0.8%];F:0.8%;M:5.8%;n:5177	Close to standard (high value)	1	A0A3D8S8W0
UP000256690	Aspergillus mulundensis	1810919	Fungi	C:95.5%[S:94.9%;D:0.6%];F:1.1%;M:3.4%;n:4191	Standard	1	A0A3D8Q8B6
UP000256964	Polyporus brumalis	139420	Fungi	C:98.8%[S:97.3%;D:1.5%];F:0.4%;M:0.8%;n:4464	Close to standard (high value)	1	A0A371D7S8
UP000256970	Tetradesmus obliquus (Green alga) (Acutodesmus obliquus)	3088	Chloroplastida	C:92.8%[S:70.6%;D:22.1%];F:0.3%;M:6.9%;n:1519	Unknown	2	A0A383WCA3;A0A383VSC9
UP000257160	Amphiprion ocellaris (Clown anemonefish)	80972	Metazoa	C:95.4%[S:73.6%;D:21.8%];F:2.3%;M:2.3%;n:3640	Standard	1	A0A3Q1BT02
UP000257200	Acanthochromis polyacanthus (spiny chromis)	80966	Metazoa	C:94.5%[S:64.7%;D:29.8%];F:2.4%;M:3.0%;n:3640	Standard	2	A0A3Q1GIZ5;A0A3Q1GSK9
UP000258309	Scytalidium lignicola (Hyphomycete)	5539	Fungi	C:92.8%[S:92.2%;D:0.6%];F:1.9%;M:5.3%;n:3234	Close to standard (high value)	1	A0A3E2HH95
UP000261580	Neolamprologus brichardi (Fairy cichlid) (Lamprologus brichardi)	32507	Metazoa	C:86.6%[S:69.8%;D:16.8%];F:5.4%;M:8.0%;n:3640	Standard	1	A0A3Q4GLN5
UP000261620	Mola mola (Ocean sunfish) (Tetraodon mola)	94237	Metazoa	C:90.8%[S:75.2%;D:15.6%];F:3.5%;M:5.7%;n:3640	Outlier (high value)	1	A0A3Q3WU21
UP000261640	Mastacembelus armatus (zig-zag eel)	205130	Metazoa	C:96.8%[S:51.2%;D:45.5%];F:1.0%;M:2.3%;n:3640	Outlier (high value)	2	A0A3Q3MYJ7;A0A7N8XFY9
UP000261660	Labrus bergylta (ballan wrasse)	56723	Metazoa	C:94.1%[S:66.6%;D:27.6%];F:2.8%;M:3.1%;n:3640	Outlier (high value)	2	A0A3Q3GMF0;A0A3Q3GUL3
UP000261680	Ursus maritimus (Polar bear) (Thalarctos maritimus)	29073	Metazoa	C:99.0%[S:59.7%;D:39.3%];F:0.4%;M:0.6%;n:14502	Outlier (high value)	1	A0A384BWP4
UP000261681	Balaenoptera acutorostrata scammoni (North Pacific minke whale) (Balaenoptera davidsoni)	310752	Metazoa	C:97.9%[S:60.3%;D:37.6%];F:1.1%;M:1.0%;n:13335	Outlier (high value)	1	A0A383ZY36
UP000262825	Saccharomycodes ludwigii	36035	Fungi	C:87.0%[S:86.8%;D:0.2%];F:1.5%;M:11.5%;n:2137	Standard	2	A0A376B5G1;A0A376B639
UP000263633	Rhizophagus sp. MUCL 43196	1803374	Fungi	C:95.8%[S:95.5%;D:0.3%];F:1.6%;M:2.5%;n:1614	Standard	1	A0A372Q7P0
UP000264353	Brassica campestris (Field mustard)	3711	Chloroplastida	C:97.7%[S:86.5%;D:11.2%];F:0.6%;M:1.7%;n:4596	Standard	1	A0A397Y8M2
UP000264800	Kryptolebias marmoratus (Mangrove killifish) (Rivulus marmoratus)	37003	Metazoa	C:87.8%[S:67.7%;D:20.1%];F:2.1%;M:10.1%;n:15213	Standard	1	A0A3Q3B805
UP000264840	Haplochromis burtoni (Burton's mouthbrooder) (Chromis burtoni)	8153	Metazoa	C:93.2%[S:61.6%;D:31.6%];F:2.0%;M:4.8%;n:3640	Outlier (high value)	2	A0A3Q2W4I7;A0A3Q2WZD1
UP000265020	Cyprinodon variegatus (Sheepshead minnow)	28743	Metazoa	C:85.6%[S:62.2%;D:23.4%];F:3.0%;M:11.4%;n:15213	Standard	1	A0A3Q2C724
UP000265040	Anabas testudineus (Climbing perch) (Anthias testudineus)	64144	Metazoa	C:97.1%[S:51.5%;D:45.5%];F:1.0%;M:1.9%;n:3640	Outlier (high value)	3	A0A3Q1H701;A0A3Q1HGS6;A0A7N6AHZ7
UP000265080	Amphiprion percula (Orange clownfish) (Lutjanus percula)	161767	Metazoa	C:95.5%[S:66.7%;D:28.8%];F:1.9%;M:2.6%;n:3640	Standard	1	A0A3P8TWB5
UP000265120	Cynoglossus semilaevis (Tongue sole)	244447	Metazoa	C:94.6%[S:62.1%;D:32.5%];F:1.9%;M:3.5%;n:3640	Outlier (high value)	1	A0A3P8WDR2
UP000265140	Esox lucius (Northern pike)	8010	Metazoa	C:97.6%[S:43.9%;D:53.7%];F:0.9%;M:1.5%;n:3640	Outlier (high value)	2	A0A3P8Y5F3;A0A3P8ZXU1
UP000265160	Maylandia zebra (zebra mbuna)	106582	Metazoa	C:97.1%[S:72.0%;D:25.1%];F:1.1%;M:1.8%;n:3640	Outlier (high value)	2	A0A3P9DFF4;A0A3P9DG52
UP000265300	Lipotes vexillifer (Yangtze river dolphin)	118797	Metazoa	C:97.5%[S:74.5%;D:23.0%];F:1.0%;M:1.4%;n:13335	Standard	1	A0A340WQR6
UP000265515	Chara braunii (Braun's stonewort)	69332	Chloroplastida	C:72.2%[S:65.4%;D:6.8%];F:11.5%;M:16.2%;n:425	Unknown	1	A0A388KV98
UP000265520	Trifolium medium	97028	Chloroplastida	C:5.6%[S:5.3%;D:0.3%];F:7.6%;M:86.8%;n:5366	Outlier (high value)	2	A0A392R907;A0A392RUI8
UP000265618	Kipferlia bialata	797122	Metamonada	C:19.2%[S:17.3%;D:2.0%];F:21.6%;M:59.2%;n:255	Unknown	0
UP000265631	Fusarium flagelliforme	2675880	Fungi	C:98.1%[S:97.7%;D:0.4%];F:0.9%;M:1.0%;n:4494	Standard	1	A0A395MQZ4
UP000265663	Pyrenophora seminiperda CCB06	1302712	Fungi	C:73.7%[S:73.6%;D:0.1%];F:2.7%;M:23.5%;n:6641	Close to standard (low value)	1	A0A3M7M2C7
UP000265703	Glomus cerebriforme	658196	Fungi	C:96.4%[S:94.8%;D:1.6%];F:1.5%;M:2.1%;n:1614	Standard	1	A0A397T7D4
UP000265894	Cephus cinctus (Wheat stem sawfly)	211228	Metazoa	C:0.1%[S:0.1%;D:0.0%];F:0.0%;M:99.9%;n:5991	Standard	0
UP000266152	Fusarium sporotrichioides	5514	Fungi	C:98.5%[S:98.3%;D:0.1%];F:0.6%;M:0.9%;n:4494	Standard	1	A0A395S3G5
UP000266188	Aspergillus sclerotialis	2070753	Fungi	C:89.2%[S:88.9%;D:0.3%];F:4.6%;M:6.1%;n:4191	Standard	2	A0A3A2ZP00;A0A3A2ZVU4
UP000266234	Fusarium longipes	694270	Fungi	C:97.6%[S:97.6%;D:0.1%];F:1.1%;M:1.3%;n:4494	Standard	1	A0A395T4C9
UP000266272	Trichoderma arundinaceum	490622	Fungi	C:94.7%[S:94.5%;D:0.3%];F:2.4%;M:2.8%;n:4494	Standard	1	A0A395NJ91
UP000266453	Alternaria sp. MG1	1678846	Fungi	C:93.0%[S:92.9%;D:0.1%];F:3.5%;M:3.5%;n:6641	Close to standard (high value)	0
UP000266673	Gigaspora rosea	44941	Fungi	C:90.3%[S:88.6%;D:1.7%];F:3.2%;M:6.5%;n:1614	Close to standard (high value)	1	A0A397VAH7
UP000266841	Thalassiosira oceanica (Marine diatom)	159749	Stramenopila	C:90.0%[S:90.0%;D:0.0%];F:6.0%;M:4.0%;n:100	Unknown	2	K0TG02;K0RD20
UP000266861	Diversispora epigaea	1348612	Fungi	C:89.8%[S:89.0%;D:0.9%];F:1.8%;M:8.4%;n:1614	Close to standard (high value)	2	A0A397GQF5;A0A397J9G3
UP000267027	Angiostrongylus costaricensis (Nematode worm)	334426	Metazoa	C:78.5%[S:77.8%;D:0.7%];F:9.0%;M:12.5%;n:3131	Standard	2	A0A0R3PEA8;A0A158PF64
UP000267029	Mesocestoides corti (Flatworm)	53468	Metazoa	C:66.9%[S:66.1%;D:0.7%];F:7.4%;M:25.7%;n:954	Unknown	1	A0A0R3UQG2
UP000267096	Anisakis simplex (Herring worm)	6269	Metazoa	C:64.6%[S:62.1%;D:2.5%];F:6.4%;M:29.0%;n:3131	Close to standard (high value)	1	A0A0M3K9H9
UP000267251	Piptocephalis cylindrospora	1907219	Fungi	C:44.3%[S:44.3%;D:0.0%];F:9.6%;M:46.0%;n:758	Unknown	0
UP000267821	Terfezia boudieri ATCC MYA-4762	1051890	Fungi	C:95.4%[S:92.6%;D:2.9%];F:1.6%;M:2.9%;n:1706	Unknown	1	A0A3N4LJ96
UP000268014	Haemonchus placei (Barber's pole worm)	6290	Metazoa	C:77.9%[S:76.5%;D:1.4%];F:8.8%;M:13.3%;n:3131	Outlier (high value)	1	A0A0N4X4Y7
UP000268093	Jimgerdemannia flammicorona	994334	Fungi	C:56.4%[S:54.6%;D:1.8%];F:10.7%;M:32.9%;n:1614	Unknown	1	A0A433DJ68
UP000268162	Dimargaris cristalligena	215637	Fungi	C:80.1%[S:79.8%;D:0.3%];F:7.3%;M:12.7%;n:758	Unknown	1	A0A4Q0A057
UP000268321	Metschnikowia bicuspidata	27322	Fungi	C:88.4%[S:86.4%;D:2.0%];F:3.4%;M:8.2%;n:2137	Close to standard (low value)	1	A0A4P9ZH23
UP000268350	Drosophila guanche (Fruit fly)	7266	Metazoa	C:97.7%[S:75.2%;D:22.5%];F:0.2%;M:2.1%;n:3285	Outlier (high value)	3	A0A3B0JXY0;A0A3B0K0R4;A0A3B0KS85
UP000269221	Hirundo rustica rustica	333673	Metazoa	C:77.5%[S:76.4%;D:1.1%];F:6.1%;M:16.4%;n:10844	Outlier (high value)	2	A0A3M0INW0;A0A3M0LBV7
UP000269396	Schistosoma mattheei	31246	Metazoa	C:40.3%[S:39.8%;D:0.4%];F:22.9%;M:36.9%;n:954	Unknown	1	A0A183PWH9
UP000269721	Blyttiomyces helicus	388810	Fungi	C:38.7%[S:38.0%;D:0.7%];F:17.4%;M:43.9%;n:758	Unknown	0
UP000269793	Malassezia restricta CBS 7877	425264	Fungi	C:86.2%[S:86.2%;D:0.0%];F:1.9%;M:12.0%;n:1764	Unknown	1	A0A3G2SA28
UP000270094	Strongylus vulgaris (Blood worm)	40348	Metazoa	C:26.6%[S:25.3%;D:1.3%];F:12.4%;M:61.0%;n:3131	Outlier (high value)	1	A0A3P7KT08
UP000270296	Soboliphyme baturini	241478	Metazoa	C:35.4%[S:34.7%;D:0.7%];F:6.2%;M:58.4%;n:3131	Unknown	2	A0A183IVI5;A0A183J788
UP000270924	Wuchereria bancrofti	6293	Metazoa	C:77.8%[S:77.3%;D:0.6%];F:7.1%;M:15.0%;n:3131	Standard	1	A0A3P7GC11
UP000271087	Onchocerca ochengi (Filarial nematode worm)	42157	Metazoa	C:84.2%[S:81.0%;D:3.2%];F:5.7%;M:10.0%;n:3131	Standard	1	A0A182E9S1
UP000271098	Gongylonema pulchrum	637853	Metazoa	C:33.7%[S:30.7%;D:3.0%];F:12.6%;M:53.7%;n:3131	Outlier (high value)	2	A0A183EL95;A0A3P7N5R4
UP000271162	Nippostrongylus brasiliensis (Rat hookworm)	27835	Metazoa	C:74.8%[S:68.8%;D:6.0%];F:8.9%;M:16.3%;n:3131	Outlier (high value)	1	A0A0N4Y287
UP000271241	Thamnocephalis sphaerospora	78915	Fungi	C:73.2%[S:71.6%;D:1.6%];F:8.0%;M:18.7%;n:758	Unknown	1	A0A4P9XXQ2
UP000271889	Cylicostephanus goldi (Nematode worm)	71465	Metazoa	C:12.6%[S:12.0%;D:0.6%];F:9.6%;M:77.7%;n:3131	Standard	2	A0A3P7M6E7;A0A3P7MTN0
UP000271974	Elysia chlorotica (Eastern emerald elysia) (Sea slug)	188477	Metazoa	C:81.7%[S:80.7%;D:1.0%];F:3.4%;M:15.0%;n:5295	Outlier (high value)	1	A0A3S1BJ88
UP000272025	Sodiomyces alkalinus F11	1314773	Fungi	C:71.9%[S:71.7%;D:0.2%];F:1.0%;M:27.2%;n:6841	Close to standard (low value)	1	A0A3N2PYQ2
UP000272442	Aspergillus sp. HF37	1960876	Fungi	C:85.3%[S:85.0%;D:0.3%];F:4.6%;M:10.1%;n:4191	Close to standard (low value)	1	A0A3M2T1E9
UP000272942	Echinostoma caproni	27848	Metazoa	C:38.2%[S:37.6%;D:0.5%];F:25.6%;M:36.3%;n:954	Unknown	1	A0A183ALB3
UP000273645	Chaetothyriales sp. CBS 135597	2249420	Fungi	C:62.3%[S:62.2%;D:0.1%];F:3.0%;M:34.8%;n:6265	Outlier (low value)	0
UP000274131	Enterobius vermicularis (Human pinworm)	51028	Metazoa	C:79.7%[S:78.4%;D:1.3%];F:4.2%;M:16.1%;n:3131	Standard	1	A0A0N4VJC9
UP000274348	Chaetothyriales sp. CBS 134916	2249418	Fungi	C:70.5%[S:70.4%;D:0.1%];F:2.6%;M:26.9%;n:6265	Outlier (low value)	1	A0A3M7NX46
UP000274429	Hydatigena taeniaeformis (Feline tapeworm) (Taenia taeniaeformis)	6205	Metazoa	C:59.0%[S:58.6%;D:0.4%];F:10.5%;M:30.5%;n:954	Unknown	1	A0A0R3X6Q9
UP000274504	Hymenolepis diminuta (Rat tapeworm)	6216	Metazoa	C:69.5%[S:68.8%;D:0.7%];F:6.5%;M:24.0%;n:954	Unknown	1	A0A0R3S847
UP000274756	Dracunculus medinensis (Guinea worm)	318479	Metazoa	C:78.1%[S:77.5%;D:0.6%];F:5.8%;M:16.1%;n:3131	Close to standard (low value)	1	A0A0N4U0S3
UP000274840	Nothophytophthora sp. Chile5	2483409	Stramenopila	C:90.0%[S:28.0%;D:62.0%];F:3.0%;M:7.0%;n:100	Outlier (high value)	4	A0A662Y2M5;A0A662Y4U5;A0A662XWE6;A0A662YIB1
UP000274922	Caulochytrium protostelioides	1555241	Fungi	C:67.7%[S:67.2%;D:0.5%];F:8.0%;M:24.3%;n:758	Unknown	1	A0A4P9XDZ4
UP000275078	Ascobolus immersus RN42	1160509	Fungi	C:92.1%[S:91.0%;D:1.2%];F:1.5%;M:6.4%;n:1706	Unknown	2	A0A3N4HUW8;A0A3N4HML4
UP000275267	Panicum miliaceum (Proso millet) (Broomcorn millet)	4540	Chloroplastida	C:96.2%[S:31.8%;D:64.4%];F:1.1%;M:2.7%;n:4896	Outlier (high value)	2	A0A3L6QVG3;A0A3L6SXJ0
UP000275385	Coniochaeta pulveracea	177199	Fungi	C:95.8%[S:92.5%;D:3.3%];F:1.7%;M:2.5%;n:3817	Standard	1	A0A420Y776
UP000275408	Pocillopora damicornis (Cauliflower coral) (Millepora damicornis)	46731	Metazoa	C:87.7%[S:87.5%;D:0.2%];F:5.7%;M:6.6%;n:954	Unknown	2	A0A3M6T7S2;A0A3M6U2D0
UP000275772	Blumeria hordei (Barley powdery mildew) (Blumeria graminis f. sp. hordei)	2867405	Fungi	C:71.2%[S:70.7%;D:0.4%];F:1.2%;M:27.6%;n:3234	Close to standard (low value)	2	A0A383UMI0;A0A383UJ49
UP000275846	Schistocephalus solidus (Tapeworm)	70667	Metazoa	C:60.1%[S:59.2%;D:0.8%];F:11.8%;M:28.1%;n:954	Unknown	1	A0A183SQ06
UP000276133	Brachionus plicatilis (Marine rotifer) (Brachionus muelleri)	10195	Metazoa	C:87.8%[S:84.8%;D:3.0%];F:2.9%;M:9.2%;n:954	Close to standard (high value)	1	A0A3M7PUE1
UP000276215	Choiromyces venosus 120613-1	1336337	Fungi	C:96.0%[S:95.0%;D:1.0%];F:1.5%;M:2.5%;n:1706	Unknown	1	A0A3N4JIN1
UP000276776	Thelazia callipaeda (Oriental eyeworm) (Parasitic nematode)	103827	Metazoa	C:89.2%[S:88.7%;D:0.4%];F:3.3%;M:7.5%;n:3131	Close to standard (low value)	1	A0A0N5D258
UP000276834	Chloebia gouldiae (Gouldian finch) (Erythrura gouldiae)	44316	Metazoa	C:76.8%[S:75.3%;D:1.5%];F:4.9%;M:18.3%;n:10844	Outlier (high value)	0
UP000276864	Hortaea werneckii	91943	Fungi	C:91.3%[S:25.3%;D:66.0%];F:4.2%;M:4.5%;n:3786	Outlier (high value)	2	A0A3M6XCM6;A0A3M7BHS4
UP000276991	Acanthocheilonema viteae (Filarial nematode worm) (Dipetalonema viteae)	6277	Metazoa	C:85.2%[S:83.8%;D:1.4%];F:4.1%;M:10.7%;n:3131	Close to standard (low value)	1	A0A498SIG9
UP000277204	Schistosoma margrebowiei	48269	Metazoa	C:53.8%[S:53.1%;D:0.6%];F:17.2%;M:29.0%;n:954	Unknown	1	A0A183MVF9
UP000277212	Fusarium kuroshium	2010991	Fungi	C:94.4%[S:93.9%;D:0.5%];F:0.7%;M:4.9%;n:4494	Standard	1	A0A3M2SKQ0
UP000277580	Morchella conica CCBAS932	1392247	Fungi	C:96.0%[S:94.9%;D:1.1%];F:1.8%;M:2.3%;n:1706	Unknown	0
UP000277928	Litomosoides sigmodontis (Filarial nematode worm)	42156	Metazoa	C:88.9%[S:87.5%;D:1.4%];F:3.2%;M:7.9%;n:3131	Close to standard (low value)	1	A0A3P6SK39
UP000278137	Chaetothyriales sp. CBS 134920	2249417	Fungi	C:65.0%[S:64.7%;D:0.3%];F:3.0%;M:32.1%;n:6265	Outlier (low value)	1	A0A3M0W9F8
UP000278143	Syncephalis pseudoplumigaleata	1712513	Fungi	C:52.5%[S:50.7%;D:1.8%];F:14.4%;M:33.1%;n:758	Unknown	1	A0A4P9Z1E7
UP000278417	Endogone sp. FLAS-F59071	2340872	Fungi	C:59.2%[S:56.5%;D:2.7%];F:7.1%;M:33.8%;n:1614	Unknown	1	A0A433PH88
UP000278627	Brugia pahangi (Filarial nematode worm)	6280	Metazoa	C:91.2%[S:90.0%;D:1.1%];F:3.5%;M:5.3%;n:3131	Standard	2	A0A0N4SXW3;A0A0N4TB63
UP000278807	Rodentolepis nana (Dwarf tapeworm) (Hymenolepis nana)	102285	Metazoa	C:68.6%[S:67.4%;D:1.2%];F:6.7%;M:24.7%;n:954	Unknown	2	A0A0R3TUC8;A0A0R3TQH3
UP000279236	Apiotrichum porosum	105984	Fungi	C:93.2%[S:92.1%;D:1.1%];F:1.7%;M:5.1%;n:4284	Outlier (high value)	1	A0A427XM33
UP000279259	Saitozyma podzolica	1890683	Fungi	C:90.1%[S:88.8%;D:1.4%];F:3.7%;M:6.1%;n:4284	Outlier (high value)	1	A0A427XYW0
UP000279833	Schistosoma curassoni	6186	Metazoa	C:41.5%[S:40.9%;D:0.6%];F:21.8%;M:36.7%;n:954	Unknown	1	A0A183JGU7
UP000280834	Brugia timori	42155	Metazoa	C:60.0%[S:59.6%;D:0.4%];F:13.0%;M:27.0%;n:3131	Standard	1	A0A0R3QMJ5
UP000280995	Trichobilharzia regenti (Nasal bird schistosome)	157069	Metazoa	C:24.7%[S:24.3%;D:0.4%];F:29.5%;M:45.8%;n:954	Unknown	0
UP000281228	Chaetothyriales sp. CBS 132003	2249419	Fungi	C:61.3%[S:61.2%;D:0.1%];F:3.8%;M:34.9%;n:6265	Outlier (low value)	1	A0A3M7N6F8
UP000281406	Anabarilius grahami (Kanglang fish) (Barilius grahami)	495550	Metazoa	C:62.2%[S:60.4%;D:1.8%];F:4.5%;M:33.3%;n:3640	Standard	1	A0A3N0Y074
UP000281553	Dibothriocephalus latus (Fish tapeworm) (Diphyllobothrium latum)	60516	Metazoa	C:32.8%[S:32.1%;D:0.7%];F:24.9%;M:42.2%;n:954	Unknown	1	A0A3P7L6M4
UP000282087	Peronospora effusa	542832	Stramenopila	C:93.0%[S:93.0%;D:0.0%];F:3.0%;M:4.0%;n:100	Standard	1	A0A3M6VUC8
UP000282613	Taenia asiatica (Asian tapeworm)	60517	Metazoa	C:68.0%[S:67.4%;D:0.6%];F:6.1%;M:25.9%;n:954	Unknown	0
UP000282876	Tubulinosema ratisbonensis	291195	Fungi	C:79.3%[S:76.0%;D:3.3%];F:1.7%;M:19.0%;n:600	Unknown	0
UP000283053	Chilo suppressalis (Asiatic rice borer moth)	168631	Metazoa	C:90.3%[S:88.5%;D:1.9%];F:1.6%;M:8.0%;n:5286	Standard	1	A0A437BG93
UP000283090	Arthrobotrys flagrans	97331	Fungi	C:97.0%[S:94.6%;D:2.3%];F:1.1%;M:1.9%;n:1706	Unknown	3	A0A437A7R3;A0A437A7W3;A0A437ABD0
UP000283210	Oryzias javanicus (Javanese ricefish) (Aplocheilus javanicus)	123683	Metazoa	C:83.8%[S:82.4%;D:1.4%];F:2.7%;M:13.5%;n:3640	Standard	1	A0A3S2MDX1
UP000283269	Psilocybe cyanescens	93625	Fungi	C:96.7%[S:96.1%;D:0.6%];F:0.8%;M:2.5%;n:3870	Standard	1	A0A409XCG8
UP000283383	Golovinomyces cichoracearum	62708	Fungi	C:91.5%[S:91.0%;D:0.5%];F:1.3%;M:7.1%;n:3234	Close to standard (low value)	1	A0A420HZN3
UP000283489	Scytalidium sp. 3C	2487125	Fungi	C:39.1%[S:39.1%;D:0.0%];F:7.5%;M:53.4%;n:3234	Close to standard (low value)	1	A0A425BUC7
UP000283509	Penaeus vannamei (Whiteleg shrimp) (Litopenaeus vannamei)	6689	Metazoa	C:77.5%[S:72.5%;D:5.0%];F:8.7%;M:13.8%;n:1013	Outlier (high value)	1	A0A3R7NF98
UP000283530	Cinnamomum micranthum f. kanehirae	337451	Chloroplastida	C:87.7%[S:82.9%;D:4.8%];F:3.7%;M:8.6%;n:1614	Standard	0
UP000283634	Trypanosoma rangeli	5698	Discoba	C:96.2%[S:96.2%;D:0.0%];F:3.8%;M:0.0%;n:130	Standard	0
UP000283841	Byssochlamys spectabilis (Paecilomyces variotii)	264951	Fungi	C:97.1%[S:96.8%;D:0.3%];F:0.5%;M:2.4%;n:4191	Standard	1	A0A443I326
UP000283895	Valsa malicola	356882	Fungi	C:94.6%[S:94.3%;D:0.3%];F:1.0%;M:4.4%;n:3817	Standard	1	A0A423WNE2
UP000284375	Valsa sordida	252740	Fungi	C:93.7%[S:93.4%;D:0.3%];F:0.7%;M:5.7%;n:3817	Standard	1	A0A423W8I2
UP000284403	Trypanosoma conorhini	83891	Discoba	C:98.5%[S:98.5%;D:0.0%];F:0.8%;M:0.8%;n:130	Standard	1	A0A422NPN8
UP000284706	Gymnopilus dilepis	231916	Fungi	C:92.8%[S:92.2%;D:0.6%];F:2.7%;M:4.4%;n:3870	Standard	1	A0A409Y072
UP000284842	Panaeolus cyanescens	181874	Fungi	C:94.1%[S:93.8%;D:0.3%];F:1.9%;M:4.0%;n:3870	Standard	2	A0A409YEF0;A0A409YB13
UP000285146	Cytospora leucostoma	1230097	Fungi	C:95.1%[S:94.9%;D:0.2%];F:0.8%;M:4.0%;n:3817	Standard	1	A0A423X781
UP000285301	Dinothrombium tinctorium	1965070	Metazoa	C:88.6%[S:53.3%;D:35.3%];F:1.7%;M:9.6%;n:2934	Standard	1	A0A443QRN6
UP000285624	Phytophthora kernoviae	325452	Stramenopila	C:95.0%[S:95.0%;D:0.0%];F:3.0%;M:2.0%;n:100	Standard	2	A0A3R7KV46;A0A421F142
UP000285775	Spathaspora sp. JA1	2028339	Fungi	C:93.3%[S:93.1%;D:0.2%];F:0.8%;M:5.9%;n:2137	Standard	2	A0A421JJX7;A0A421JVM3
UP000286045	Xylaria grammica	363999	Fungi	C:92.4%[S:92.1%;D:0.3%];F:3.2%;M:4.4%;n:3817	Standard	2	A0A439D3W9;A0A439D6Y4
UP000286134	Erysiphe neolycopersici	212602	Fungi	C:93.4%[S:93.2%;D:0.2%];F:2.5%;M:4.1%;n:3234	Close to standard (low value)	1	A0A420HVG9
UP000286412	Meyerozyma sp. JA9	2028340	Fungi	C:90.8%[S:90.7%;D:0.1%];F:0.3%;M:8.9%;n:2137	Standard	1	A0A421J9Z9
UP000286640	Vulpes vulpes (Red fox)	9627	Metazoa	C:97.0%[S:60.9%;D:36.1%];F:1.0%;M:2.0%;n:14502	Standard	1	A0A3Q7T886
UP000286641	Callorhinus ursinus (Northern fur seal)	34884	Metazoa	C:98.4%[S:49.2%;D:49.1%];F:0.3%;M:1.3%;n:14502	Outlier (high value)	1	A0A3Q7MSM0
UP000286921	Aspergillus awamori (Black koji mold)	105351	Fungi	C:96.4%[S:96.2%;D:0.2%];F:0.3%;M:3.3%;n:4191	Standard	1	A0A401KEK1
UP000287033	Chiloscyllium punctatum (Brownbanded bambooshark) (Hemiscyllium punctatum)	137246	Metazoa	C:30.9%[S:30.1%;D:0.8%];F:1.8%;M:67.3%;n:3354	Unknown	0
UP000287144	Fusarium oligoseptatum	2604345	Fungi	C:91.3%[S:90.9%;D:0.4%];F:5.9%;M:2.7%;n:4494	Outlier (high value)	2	A0A428TDL2;A0A428UA36
UP000287166	Sparassis crispa	139825	Fungi	C:95.9%[S:94.6%;D:1.3%];F:0.9%;M:3.2%;n:4464	Standard	2	A0A401GFG6;A0A401GL48
UP000287544	Fusarium sp. AF-6	1325737	Fungi	C:96.5%[S:96.2%;D:0.4%];F:0.9%;M:2.5%;n:4494	Standard	1	A0A428QUS1
UP000288168	Fusarium duplospermum	1325734	Fungi	C:98.4%[S:97.9%;D:0.5%];F:0.8%;M:0.8%;n:4494	Standard	1	A0A428PES4
UP000288216	Scyliorhinus torazame (Cloudy catshark)	75743	Metazoa	C:19.1%[S:18.5%;D:0.6%];F:2.3%;M:78.6%;n:3354	Unknown	0
UP000288706	Armadillidium vulgare (Pillbug) (Pill woodlouse)	13347	Metazoa	C:66.8%[S:61.5%;D:5.3%];F:11.7%;M:21.4%;n:1013	Outlier (high value)	1	A0A444TLU0
UP000288716	Leptotrombidium deliense	299467	Metazoa	C:85.1%[S:82.9%;D:2.2%];F:3.7%;M:11.1%;n:2934	Standard	1	A0A443S617
UP000288739	Ensete ventricosum (Abyssinian banana) (Musa ensete)	4639	Chloroplastida	C:22.6%[S:20.6%;D:2.0%];F:17.1%;M:60.3%;n:3236	Outlier (high value)	0
UP000289152	Tremella mesenterica (Jelly fungus)	5217	Fungi	C:94.4%[S:94.0%;D:0.4%];F:1.9%;M:3.7%;n:4284	Outlier (high value)	1	A0A4Q1BX74
UP000289340	Glycine soja (Wild soybean)	3848	Chloroplastida	C:99.0%[S:24.7%;D:74.2%];F:0.4%;M:0.7%;n:5366	Outlier (high value)	4	A0A0B2QR40;A0A0B2SI08;A0A445H038;A0A445LW58
UP000289413	Pochonia chlamydosporia 123	1052797	Fungi	C:94.5%[S:93.9%;D:0.7%];F:2.1%;M:3.3%;n:4494	Close to standard (high value)	3	A0A4Q7JLC9;A0A4Q7JRX9;A0A4Q7K2H9
UP000289738	Arachis hypogaea (Peanut)	3818	Chloroplastida	C:95.2%[S:18.1%;D:77.1%];F:0.4%;M:4.4%;n:5366	Outlier (high value)	1	A0A445EWG9
UP000289886	Acipenser ruthenus (Sterlet sturgeon)	7906	Metazoa	C:56.6%[S:38.4%;D:18.2%];F:7.4%;M:36.0%;n:3640	Unknown	2	A0A444U6A8;A0A444UKK1
UP000290288	Candolleomyces aberdarensis	2316362	Fungi	C:74.8%[S:72.6%;D:2.2%];F:6.1%;M:19.1%;n:3870	Standard	2	A0A4Q2E1A6;A0A4Q2DYC8
UP000290289	Malus domestica (Apple) (Pyrus malus)	3750	Chloroplastida	C:92.5%[S:61.2%;D:31.3%];F:1.2%;M:6.2%;n:2326	Outlier (high value)	0
UP000290572	Labeo rohita (Indian major carp) (Cyprinus rohita)	84645	Metazoa	C:72.4%[S:50.2%;D:22.2%];F:7.8%;M:19.8%;n:3640	Standard	1	A0A498LHZ4
UP000290809	Schistosoma bovis (Blood fluke)	6184	Metazoa	C:60.5%[S:57.4%;D:3.0%];F:11.9%;M:27.6%;n:954	Unknown	1	A0A430QC24
UP000290900	Brettanomyces naardenensis (Yeast)	13370	Fungi	C:94.1%[S:93.7%;D:0.4%];F:2.6%;M:3.3%;n:2137	Standard	1	A0A448YKN4
UP000291000	Capra hircus (Goat)	9925	Metazoa	C:96.5%[S:57.9%;D:38.6%];F:0.8%;M:2.6%;n:13335	Outlier (high value)	2	A0A452DPK3;A0A452DPP1
UP000291020	Gopherus agassizii (Agassiz's desert tortoise)	38772	Metazoa	C:91.5%[S:55.3%;D:36.2%];F:2.6%;M:6.0%;n:7480	Unknown	1	A0A452GKS4
UP000291022	Ursus americanus (American black bear) (Euarctos americanus)	9643	Metazoa	C:79.0%[S:55.8%;D:23.2%];F:4.2%;M:16.8%;n:14502	Standard	1	A0A452S1F9
UP000291084	Vigna angularis var. angularis	157739	Chloroplastida	C:93.6%[S:91.8%;D:1.8%];F:1.2%;M:5.2%;n:5366	Standard	0
UP000291116	Pseudo-nitzschia multistriata	183589	Stramenopila	C:86.0%[S:85.0%;D:1.0%];F:1.0%;M:13.0%;n:100	Unknown	1	A0A448YW51
UP000291343	Laodelphax striatellus (Small brown planthopper) (Delphax striatella)	195883	Metazoa	C:95.4%[S:91.8%;D:3.5%];F:1.2%;M:3.4%;n:2510	Standard	2	A0A482WQT5;A0A482XHC7
UP000291404	Hamiltosporidium magnivora	148818	Fungi	C:89.2%[S:80.3%;D:8.8%];F:2.5%;M:8.3%;n:600	Unknown	1	A0A4Q9LHP6
UP000291414	Monosporascus sp. GIB2	2211647	Fungi	C:95.6%[S:95.4%;D:0.2%];F:1.6%;M:2.8%;n:3817	Standard	1	A0A4Q4USR1
UP000292052	Asbolus verrucosus	1661398	Metazoa	C:83.3%[S:82.1%;D:1.3%];F:8.2%;M:8.4%;n:2124	Standard	1	A0A482VIU4
UP000292082	Dichomitus squalens	114155	Fungi	C:98.9%[S:98.4%;D:0.5%];F:0.7%;M:0.4%;n:4464	Close to standard (high value)	1	A0A4Q9PQ43
UP000292282	Hamiltosporidium tvaerminnensis	1176355	Fungi	C:88.8%[S:62.5%;D:26.3%];F:3.3%;M:7.8%;n:600	Unknown	1	A0A4V2JXQ2
UP000292447	Metschnikowia aff. pulcherrima	2163413	Fungi	C:94.8%[S:94.7%;D:0.0%];F:1.4%;M:3.8%;n:2137	Close to standard (high value)	1	A0A4V1ADV4
UP000292472	Monosporascus sp. CRB-8-3	2211644	Fungi	C:95.3%[S:95.1%;D:0.3%];F:2.0%;M:2.7%;n:3817	Standard	1	A0A4Q4YZ09
UP000292509	Monosporascus sp. MC13-8B	2211646	Fungi	C:95.8%[S:95.7%;D:0.1%];F:1.5%;M:2.7%;n:3817	Standard	1	A0A4Q4UEG9
UP000292526	Monosporascus sp. 5C6A	2211642	Fungi	C:96.4%[S:96.1%;D:0.3%];F:1.3%;M:2.3%;n:3817	Standard	1	A0A4Q4YSL5
UP000292702	Steccherinum ochraceum	92696	Fungi	C:89.5%[S:88.3%;D:1.2%];F:2.0%;M:8.5%;n:4464	Standard	1	A0A4V2MXB2
UP000292795	Monosporascus sp. mg162	1081914	Fungi	C:96.1%[S:95.7%;D:0.3%];F:1.4%;M:2.5%;n:3817	Standard	1	A0A4Q4X394
UP000293360	Monosporascus ibericus	155417	Fungi	C:95.9%[S:95.7%;D:0.2%];F:1.6%;M:2.5%;n:3817	Standard	1	A0A4Q4TAT0
UP000293831	Monosporascus sp. MG133	2211645	Fungi	C:95.9%[S:95.7%;D:0.3%];F:1.6%;M:2.4%;n:3817	Standard	1	A0A4Q4UM66
UP000294245	Monosporascus sp. CRB-9-2	2211643	Fungi	C:95.9%[S:95.5%;D:0.3%];F:1.6%;M:2.5%;n:3817	Standard	1	A0A4V1Y0Y2
UP000294530	Bremia lactucae (Lettuce downy mildew)	4779	Stramenopila	C:96.0%[S:90.0%;D:6.0%];F:1.0%;M:3.0%;n:100	Standard	0
UP000294933	Rickenella mellea	50990	Fungi	C:98.9%[S:97.6%;D:1.3%];F:0.3%;M:0.8%;n:2898	Close to standard (high value)	1	A0A4Y7Q673
UP000295070	Perca flavescens (American yellow perch) (Morone flavescens)	8167	Metazoa	C:92.0%[S:91.0%;D:0.9%];F:1.6%;M:6.5%;n:3640	Outlier (high value)	1	A0A484DJP1
UP000295192	Drosophila navojoa (Fruit fly)	7232	Metazoa	C:94.4%[S:94.0%;D:0.4%];F:1.8%;M:3.8%;n:3285	Outlier (high value)	3	A0A484AZ14;A0A484BAN7;A0A484BWM8
UP000295252	Coffea canephora (Robusta coffee)	49390	Chloroplastida	C:89.1%[S:87.3%;D:1.8%];F:3.0%;M:7.9%;n:2326	Standard	1	A0A068UCC6
UP000295264	Sousa chinensis (Indo-pacific humpbacked dolphin) (Steno chinensis)	103600	Metazoa	C:36.0%[S:35.7%;D:0.3%];F:0.8%;M:63.2%;n:13335	Standard	0
UP000295703	Colletotrichum trifolii	5466	Fungi	C:92.8%[S:92.3%;D:0.5%];F:1.6%;M:5.6%;n:6841	Close to standard (low value)	1	A0A4V3HTK3
UP000296049	Anas platyrhynchos (Mallard) (Anas boschas)	8839	Metazoa	C:75.9%[S:75.5%;D:0.4%];F:4.2%;M:19.8%;n:8338	Standard	0
UP000297026	Diachasma alloeum	454923	Metazoa	C:1.5%[S:1.5%;D:0.0%];F:0.0%;M:98.5%;n:5991	Standard	0
UP000297229	Botrytis elliptica	278938	Fungi	C:98.7%[S:98.6%;D:0.0%];F:0.4%;M:0.9%;n:5177	Standard	1	A0A4Z1KGS3
UP000297245	Dendrothele bispora (strain CBS 962.96)	1314807	Fungi	C:97.8%[S:89.7%;D:8.0%];F:1.0%;M:1.2%;n:3870	Outlier (high value)	1	A0A4S8M7B4
UP000297280	Botrytis porri	87229	Fungi	C:95.2%[S:95.1%;D:0.0%];F:1.5%;M:3.3%;n:5177	Standard	1	A0A4Z1KXZ0
UP000297299	Botryotinia calthae	38488	Fungi	C:95.2%[S:95.2%;D:0.1%];F:1.4%;M:3.4%;n:5177	Standard	1	A0A4Y8CWW0
UP000297452	Botryotinia narcissicola	278944	Fungi	C:90.7%[S:90.6%;D:0.0%];F:3.1%;M:6.2%;n:5177	Standard	1	A0A4Z1J240
UP000297527	Botryotinia convoluta	54673	Fungi	C:98.2%[S:98.1%;D:0.0%];F:0.5%;M:1.4%;n:5177	Standard	1	A0A4Z1IVQ0
UP000297703	Platysternon megacephalum (big-headed turtle)	55544	Metazoa	C:88.5%[S:87.3%;D:1.2%];F:2.8%;M:8.7%;n:7480	Unknown	1	A0A4D9DL50
UP000297716	Xylaria hypoxylon	37992	Fungi	C:95.0%[S:94.7%;D:0.3%];F:1.8%;M:3.2%;n:3817	Standard	1	A0A4Z0YWQ4
UP000298030	Coprinellus micaceus	71717	Fungi	C:93.7%[S:86.6%;D:7.1%];F:1.9%;M:4.4%;n:3870	Outlier (high value)	1	A0A4Y7TV82
UP000298061	Hericium alpestre	135208	Fungi	C:61.6%[S:60.7%;D:1.0%];F:14.1%;M:24.3%;n:2898	Standard	1	A0A4Z0A829
UP000298064	Perkinsus sp. BL_2016	2494336	Alveolata	C:9.4%[S:8.8%;D:0.6%];F:3.5%;M:87.1%;n:171	Unknown	0
UP000298138	Ascodesmis nigricans	341454	Fungi	C:96.4%[S:95.1%;D:1.2%];F:1.0%;M:2.6%;n:1706	Unknown	1	A0A4S2N3W2
UP000298327	Dentipellis fragilis	205917	Fungi	C:84.5%[S:84.2%;D:0.3%];F:5.0%;M:10.4%;n:2898	Standard	2	A0A4Y9Y237;A0A4Y9YKZ0
UP000298390	Rhodofomes roseus	34475	Fungi	C:78.6%[S:78.2%;D:0.3%];F:8.0%;M:13.5%;n:4464	Standard	2	A0A4Y9XXZ9;A0A4Y9XL85
UP000298416	Salvia splendens (Scarlet sage)	180675	Chloroplastida	C:93.0%[S:32.1%;D:61.0%];F:1.5%;M:5.4%;n:2326	Outlier (high value)	3	A0A8X8W3R5;A0A8X8XUW3;A0A8X8YZB9
UP000298493	Venturia nashicola	86259	Fungi	C:92.9%[S:92.5%;D:0.4%];F:0.4%;M:6.7%;n:3786	Standard	2	A0A4Z1NSM1;A0A4Z1PKE3
UP000298652	Setaria viridis (Green bristlegrass) (Setaria italica subsp. viridis)	4556	Chloroplastida	C:99.4%[S:70.9%;D:28.5%];F:0.2%;M:0.4%;n:4896	Outlier (high value)	1	A0A4U6VDK4
UP000298663	Steinernema carpocapsae (Entomopathogenic nematode)	34508	Metazoa	C:74.9%[S:57.3%;D:17.6%];F:3.7%;M:21.4%;n:3131	Outlier (high value)	2	A0A4U5NXV1;A0A4V6A4X4
UP000298787	Collichthys lucidus (Big head croaker) (Sciaena lucida)	240159	Metazoa	C:87.9%[S:67.0%;D:20.9%];F:3.8%;M:8.2%;n:3640	Standard	3	A0A4U5V0E8;A0A4U5V2P5;A0A4U5UYU9
UP000299084	Camelus dromedarius (Dromedary) (Arabian camel)	9838	Metazoa	C:71.3%[S:50.8%;D:20.6%];F:7.6%;M:21.0%;n:13335	Standard	1	A0A5N4DT90
UP000299102	Eumeta variegata (Bagworm moth) (Eumeta japonica)	151549	Metazoa	C:71.6%[S:70.1%;D:1.6%];F:7.4%;M:21.0%;n:5286	Outlier (high value)	1	A0A4C1X351
UP000301737	Zygosaccharomyces mellis	42258	Fungi	C:97.8%[S:97.6%;D:0.2%];F:0.4%;M:1.7%;n:2137	Standard	1	A0A4C2E941
UP000301870	Spodoptera litura (Asian cotton leafworm)	69820	Metazoa	C:0.6%[S:0.6%;D:0.0%];F:0.0%;M:99.3%;n:5286	Standard	0
UP000305067	Pterula gracilis	1884261	Fungi	C:91.9%[S:91.1%;D:0.8%];F:1.3%;M:6.8%;n:3870	Standard	1	A0A5C3QR01
UP000305948	Heliocybe sulcata	5364	Fungi	C:98.4%[S:98.0%;D:0.3%];F:0.9%;M:0.7%;n:2898	Standard	1	A0A5C3N1K3
UP000306102	Camellia sinensis var. sinensis	542762	Chloroplastida	C:70.5%[S:62.1%;D:8.4%];F:8.2%;M:21.4%;n:2326	Standard	1	A0A4V3WKX5
UP000307173	[Candida] inconspicua	52247	Fungi	C:91.5%[S:91.4%;D:0.1%];F:1.5%;M:7.0%;n:2137	Close to standard (low value)	1	A0A4T0X2E4
UP000307440	Coprinopsis marcescibilis	230819	Fungi	C:97.5%[S:96.9%;D:0.6%];F:0.7%;M:1.7%;n:3870	Standard	1	A0A5C3KGY7
UP000308092	Aspergillus tanneri	1220188	Fungi	C:87.4%[S:87.0%;D:0.4%];F:5.2%;M:7.4%;n:4191	Close to standard (high value)	1	A0A4S3JLP2
UP000308197	Polyporus arcularius HHB13444	1314778	Fungi	C:97.9%[S:96.8%;D:1.2%];F:1.0%;M:1.1%;n:4464	Close to standard (high value)	1	A0A5C3PA46
UP000308199	Phellinidium pouzarii	167371	Fungi	C:81.1%[S:80.8%;D:0.2%];F:5.1%;M:13.8%;n:2898	Close to standard (low value)	1	A0A4V3XDE8
UP000308267	Opisthorchis felineus	147828	Metazoa	C:77.7%[S:50.2%;D:27.5%];F:4.1%;M:18.2%;n:954	Unknown	1	A0A4S2KN77
UP000308365	Monodon monoceros (Narwhal) (Ceratodon monodon)	40151	Metazoa	C:71.5%[S:70.8%;D:0.7%];F:7.7%;M:20.7%;n:13335	Standard	1	A0A4U1EUR0
UP000308549	Salinomyces thailandica	706561	Fungi	C:96.4%[S:96.3%;D:0.1%];F:0.7%;M:2.9%;n:3786	Standard	1	A0A4U0TKZ0
UP000308652	Crucibulum laeve	68775	Fungi	C:98.2%[S:97.5%;D:0.8%];F:0.7%;M:1.1%;n:3870	Standard	1	A0A5C3LVP0
UP000308730	Antrodiella citrinella	2447956	Fungi	C:76.0%[S:75.1%;D:0.9%];F:5.3%;M:18.7%;n:4464	Standard	2	A0A4S4N930;A0A4V3XI57
UP000308768	Cryomyces minteri	331657	Fungi	C:87.0%[S:55.5%;D:31.5%];F:4.6%;M:8.3%;n:3786	Close to standard (high value)	1	A0A4U0XIM0
UP000309340	Friedmanniomyces simplex	329884	Fungi	C:92.3%[S:77.0%;D:15.3%];F:2.6%;M:5.1%;n:3786	Standard	1	A0A4U0XC90
UP000309997	Populus alba (White poplar)	43335	Chloroplastida	C:95.9%[S:76.4%;D:19.5%];F:0.7%;M:3.4%;n:2326	Standard	1	A0A4U5QA53
UP000310066	Friedmanniomyces endolithicus	329885	Fungi	C:96.1%[S:14.3%;D:81.9%];F:1.0%;M:2.9%;n:3786	Outlier (high value)	2	A0A4U0UXK9;A0A4U0V2R6
UP000310108	Colletotrichum tanaceti	1306861	Fungi	C:91.2%[S:91.0%;D:0.1%];F:0.7%;M:8.1%;n:6841	Close to standard (low value)	1	A0A4U6XCS8
UP000310158	Bondarzewia mesenterica	1095465	Fungi	C:85.4%[S:83.5%;D:1.9%];F:3.5%;M:11.2%;n:2898	Standard	1	A0A4S4M5L1
UP000310189	Wallemia hederae	1540922	Fungi	C:80.6%[S:80.3%;D:0.3%];F:1.1%;M:18.3%;n:1764	Close to standard (low value)	1	A0A4T0FP28
UP000310200	Temnothorax longispinosus	300112	Metazoa	C:83.4%[S:82.9%;D:0.5%];F:3.4%;M:13.2%;n:5991	Standard	1	A0A4S2KI62
UP000310668	Rhodotorula sp. CCFEE 5036	1965284	Fungi	C:91.2%[S:91.0%;D:0.2%];F:0.5%;M:8.3%;n:1764	Unknown	1	A0A4V5NBX5
UP000310685	Wallemia mellicola	1708541	Fungi	C:77.6%[S:77.4%;D:0.2%];F:2.2%;M:20.2%;n:1764	Standard	2	A0A4T0MU64;A0A4T0M2P6
UP000310689	Wallemia ichthyophaga	245174	Fungi	C:77.9%[S:77.7%;D:0.2%];F:2.4%;M:19.7%;n:1764	Standard	2	A0A4V4M346;A0A4T0LH86
UP000311382	Rhodotorula diobovata	5288	Fungi	C:96.4%[S:96.0%;D:0.4%];F:1.1%;M:2.6%;n:1764	Unknown	2	A0A5C5G366;A0A5C5FRA2
UP000311919	Schistosoma japonicum (Blood fluke)	6182	Metazoa	C:72.1%[S:40.5%;D:31.7%];F:4.5%;M:23.4%;n:954	Unknown	3	A0A4Z2DUU2;A0A4Z2DUY9;C7TXX3
UP000313359	Lentinus tigrinus ALCF2SS1-6	1328759	Fungi	C:99.4%[S:98.0%;D:1.3%];F:0.3%;M:0.3%;n:4464	Close to standard (high value)	2	A0A5C2S228;A0A5C2S7C8
UP000314294	Liparis tanakae (Tanaka's snailfish)	230148	Metazoa	C:59.7%[S:58.7%;D:1.0%];F:12.0%;M:28.3%;n:3640	Outlier (high value)	1	A0A4Z2I177
UP000314980	Lates calcarifer (Barramundi) (Holocentrus calcarifer)	8187	Metazoa	C:93.4%[S:49.8%;D:43.6%];F:3.2%;M:3.4%;n:3640	Outlier (high value)	1	A0A4W6FHA2
UP000314981	Bos indicus x Bos taurus (Hybrid cattle)	30522	Metazoa	C:95.3%[S:51.2%;D:44.1%];F:0.4%;M:4.3%;n:13335	Outlier (high value)	5	A0A4W2ECX1;A0A4W2CEE4;A0A4W2CH96;A0A4W2CY66;A0A4W2E3D2
UP000314982	Hucho hucho (huchen)	62062	Metazoa	C:89.7%[S:31.6%;D:58.1%];F:4.1%;M:6.3%;n:3640	Outlier (high value)	7	A0A4W5MKS2;A0A4W5MPA0;A0A4W5MQ28;A0A4W5MQ32;A0A4W5RDK3;A0A4W5RDL9;A0A4W5RDM3
UP000314983	Electrophorus electricus (Electric eel) (Gymnotus electricus)	8005	Metazoa	C:91.9%[S:52.9%;D:39.0%];F:3.0%;M:5.1%;n:3640	Outlier (high value)	1	A0A4W4HLH9
UP000314986	Callorhinchus milii (Ghost shark)	7868	Metazoa	C:90.0%[S:39.4%;D:50.6%];F:5.0%;M:4.9%;n:3354	Unknown	1	V9KLK6
UP000314987	Vombatus ursinus (Common wombat)	29139	Metazoa	C:91.2%[S:58.0%;D:33.3%];F:2.2%;M:6.6%;n:9226	Standard	1	A0A4X2M2S8
UP000315295	Malus baccata (Siberian crab apple) (Pyrus baccata)	106549	Chloroplastida	C:88.0%[S:60.5%;D:27.5%];F:4.0%;M:8.0%;n:2326	Outlier (high value)	0
UP000315496	Giardia muris	5742	Metamonada	C:22.4%[S:21.2%;D:1.2%];F:7.1%;M:70.6%;n:255	Unknown	0
UP000315522	Lachnellula willkommii	215461	Fungi	C:77.6%[S:77.4%;D:0.2%];F:5.1%;M:17.3%;n:5177	Close to standard (low value)	1	A0A559MEP0
UP000315783	Cordyceps javanica	43265	Fungi	C:94.5%[S:94.3%;D:0.2%];F:1.6%;M:3.8%;n:4494	Standard	1	A0A545VW58
UP000316079	Danionella translucida	623744	Metazoa	C:84.1%[S:59.1%;D:25.0%];F:4.2%;M:11.7%;n:3640	Standard	0
UP000316270	Venturia effusa	50376	Fungi	C:92.6%[S:92.2%;D:0.3%];F:0.8%;M:6.6%;n:3786	Standard	1	A0A517L4P5
UP000316621	Papaver somniferum (Opium poppy)	3469	Chloroplastida	C:86.5%[S:42.4%;D:44.1%];F:3.3%;M:10.2%;n:1614	Outlier (high value)	1	A0A4Y7K0N2
UP000316726	Chloropicon primus	1764295	Chloroplastida	C:91.4%[S:89.6%;D:1.8%];F:0.5%;M:8.0%;n:1519	Unknown	1	A0A5B8MRK9
UP000316759	Fasciola gigantica (Giant liver fluke)	46835	Metazoa	C:59.9%[S:58.8%;D:1.0%];F:11.2%;M:28.9%;n:954	Unknown	1	A0A504YJM4
UP000317494	Synchytrium endobioticum	286115	Fungi	C:84.2%[S:81.8%;D:2.4%];F:2.0%;M:13.9%;n:758	Unknown	1	A0A507C9L1
UP000317650	Musa balbisiana (Banana)	52838	Chloroplastida	C:78.9%[S:70.4%;D:8.5%];F:9.8%;M:11.3%;n:3236	Outlier (high value)	0
UP000318571	Tigriopus californicus (Marine copepod)	6832	Metazoa	C:91.8%[S:90.4%;D:1.4%];F:2.6%;M:5.6%;n:1013	Unknown	1	A0A553P1U7
UP000318582	Powellomyces hirtus	109895	Fungi	C:93.7%[S:91.6%;D:2.1%];F:0.5%;M:5.8%;n:758	Unknown	1	A0A507DP93
UP000319160	Xylaria flabelliformis	2512241	Fungi	C:96.1%[S:95.9%;D:0.2%];F:0.7%;M:3.3%;n:3817	Standard	1	A0A553I4C8
UP000319257	Thyridium curvatum	1093900	Fungi	C:97.0%[S:94.1%;D:2.9%];F:0.6%;M:2.4%;n:3817	Standard	3	A0A507BI36;A0A507AF82;A0A507BHH4
UP000319663	Monascus purpureus (Red mold) (Monascus anka)	5098	Fungi	C:92.3%[S:91.8%;D:0.5%];F:1.4%;M:6.3%;n:4191	Close to standard (low value)	1	A0A507QXW3
UP000319698	Metschnikowia sp. JCM 33374	2562755	Fungi	C:87.9%[S:87.8%;D:0.1%];F:4.1%;M:8.0%;n:2137	Outlier (high value)	1	A0A512UDK1
UP000319731	Synchytrium microbalum	1806994	Fungi	C:90.2%[S:89.3%;D:0.9%];F:1.2%;M:8.6%;n:758	Unknown	1	A0A507BXL6
UP000319801	Bagarius yarrelli (Goonch) (Bagrus yarrelli)	175774	Metazoa	C:65.5%[S:63.8%;D:1.7%];F:6.1%;M:28.4%;n:3640	Standard	1	A0A556U703
UP000320333	Chytriomyces confervae	246404	Fungi	C:83.6%[S:68.7%;D:14.9%];F:2.6%;M:13.7%;n:758	Unknown	1	A0A507FQP3
UP000320725	Golovinomyces magnicellulatus	62714	Fungi	C:85.9%[S:79.5%;D:6.4%];F:2.3%;M:11.8%;n:3234	Close to standard (low value)	2	A0A544ZQK0;A0A545A494
UP000320762	Auriculariopsis ampla	97359	Fungi	C:95.0%[S:90.7%;D:4.3%];F:1.3%;M:3.7%;n:3870	Standard	1	A0A550C7C7
UP000321393	Cucumis melo var. makuwa	1194695	Chloroplastida	C:79.9%[S:78.0%;D:1.8%];F:6.0%;M:14.1%;n:2326	Outlier (high value)	0
UP000322000	Trichoplusia ni (Cabbage looper)	7111	Metazoa	C:98.7%[S:65.6%;D:33.1%];F:0.2%;M:1.1%;n:5286	Outlier (high value)	1	A0A7E5WMG0
UP000322225	Kwoniella shandongensis	1734106	Fungi	C:98.4%[S:98.2%;D:0.1%];F:0.7%;M:1.0%;n:4284	Close to standard (high value)	1	A0A5M6C1T4
UP000322482	Dentipellis sp. KUC8613	1883078	Fungi	C:98.8%[S:98.4%;D:0.3%];F:0.4%;M:0.8%;n:2898	Standard	1	A0A5B1QM54
UP000322873	Monilinia fructicola (Brown rot fungus) (Ciboria fructicola)	38448	Fungi	C:80.6%[S:74.1%;D:6.5%];F:4.7%;M:14.7%;n:5177	Close to standard (high value)	1	A0A5M9K4R5
UP000323000	Acer yangbiense	1000413	Chloroplastida	C:92.5%[S:88.6%;D:3.9%];F:1.8%;M:5.7%;n:2326	Outlier (high value)	0
UP000323011	Cafeteria roenbergensis (Marine flagellate)	33653	Stramenopila	C:89.0%[S:87.0%;D:2.0%];F:2.0%;M:9.0%;n:100	Unknown	0
UP000323386	Pseudozyma flocculosa	84751	Fungi	C:98.9%[S:98.9%;D:0.0%];F:0.2%;M:0.9%;n:1764	Unknown	1	A0A5C3EUJ3
UP000323597	Gossypium mustelinum (Cotton)	34275	Chloroplastida	C:98.9%[S:6.1%;D:92.9%];F:0.5%;M:0.6%;n:2326	Outlier (high value)	0
UP000323770	[Pythium] brassicae (nom. inval.)	1485010	Stramenopila	C:100.0%[S:99.0%;D:1.0%];F:0.0%;M:0.0%;n:100	Unknown	2	A0A5D6YBW0;A0A5D6Y217
UP000324022	Ustilago trichophora	86804	Fungi	C:96.1%[S:8.2%;D:87.9%];F:0.7%;M:3.2%;n:1764	Unknown	3	A0A5C3DTD8;A0A5C3DYB9;A0A5C3E314
UP000324091	Takifugu flavidus (sansaifugu)	433684	Metazoa	C:84.9%[S:83.2%;D:1.7%];F:4.6%;M:10.5%;n:3640	Outlier (high value)	1	A0A5C6PHM2
UP000324222	Portunus trituberculatus (Swimming crab) (Neptunus trituberculatus)	210409	Metazoa	C:42.6%[S:42.2%;D:0.5%];F:22.6%;M:34.7%;n:1013	Outlier (high value)	1	A0A5B7CR11
UP000324585	Porphyridium purpureum (Red alga) (Porphyridium cruentum)	35688	Rhodophyta	C:72.5%[S:70.2%;D:2.4%];F:7.8%;M:19.6%;n:255	Unknown	1	A0A5J4YU03
UP000324629	Paragonimus westermani	34504	Metazoa	C:61.2%[S:59.9%;D:1.4%];F:12.9%;M:25.9%;n:954	Unknown	1	A0A5J4NWR8
UP000324632	Triplophysa tibetana	1572043	Metazoa	C:91.1%[S:87.9%;D:3.2%];F:2.0%;M:6.9%;n:3640	Standard	1	A0A5A9N081
UP000324748	Puccinia graminis f. sp. tritici	56615	Fungi	C:95.6%[S:8.5%;D:87.1%];F:1.2%;M:3.2%;n:1764	Unknown	2	A0A5B0LS47;A0A5B0R1A6
UP000324832	Leptidea sinapis	189913	Metazoa	C:89.6%[S:80.8%;D:8.8%];F:4.2%;M:6.2%;n:5286	Outlier (high value)	1	A0A5E4Q2Y3
UP000324897	Eragrostis curvula (weeping love grass)	38414	Chloroplastida	C:90.0%[S:63.1%;D:26.9%];F:1.3%;M:8.7%;n:4896	Outlier (high value)	3	A0A5J9SUV1;A0A5J9VZF6;A0A5J9VZF8
UP000325081	Striga asiatica (Asiatic witchweed) (Buchnera asiatica)	4170	Chloroplastida	C:88.0%[S:80.7%;D:7.3%];F:2.4%;M:9.6%;n:2326	Standard	1	A0A5A7PII7
UP000325315	Gossypium australe	47621	Chloroplastida	C:75.1%[S:64.5%;D:10.6%];F:4.7%;M:20.2%;n:2326	Standard	5	A0A5B6VDX6;A0A5B6VQU3;A0A5B6WUI1;A0A5B6WUI7;A0A5B6WXE6
UP000325440	Cinara cedri	506608	Metazoa	C:95.5%[S:66.4%;D:29.0%];F:0.2%;M:4.3%;n:2510	Outlier (high value)	3	A0A5E4MZ47;A0A5E4N861;A0A5E4MJI5
UP000325492	Coniochaeta sp. 2T2.1	1571157	Fungi	C:98.5%[S:3.5%;D:95.0%];F:0.4%;M:1.1%;n:3817	Outlier (high value)	3	A0A5N5M342;A0A5N5PJ53;A0A5N5NUJ8
UP000325577	Nyssa sinensis	561372	Chloroplastida	C:87.0%[S:77.7%;D:9.3%];F:6.7%;M:6.3%;n:2326	Outlier (high value)	0
UP000325579	Aspergillus pseudonomiae	1506151	Fungi	C:97.2%[S:96.8%;D:0.4%];F:0.9%;M:1.9%;n:4191	Close to standard (high value)	1	A0A5N6HZM8
UP000325672	Aspergillus pseudotamarii	132259	Fungi	C:97.4%[S:96.9%;D:0.5%];F:0.8%;M:1.8%;n:4191	Close to standard (high value)	1	A0A5N6SE97
UP000325780	Aspergillus avenaceus	36643	Fungi	C:97.4%[S:97.1%;D:0.3%];F:0.7%;M:1.8%;n:4191	Standard	1	A0A5N6TJA8
UP000325902	Lasiodiplodia theobromae	45133	Fungi	C:97.5%[S:96.1%;D:1.3%];F:1.1%;M:1.4%;n:3786	Standard	2	A0A5N5CZU2;A0A5N5CVH9
UP000326062	Muntiacus reevesi (Reeves' muntjac) (Cervus reevesi)	9886	Metazoa	C:88.5%[S:86.3%;D:2.1%];F:4.7%;M:6.8%;n:13335	Outlier (high value)	1	A0A5J5MMD7
UP000326198	Aspergillus bertholletiae	1226010	Fungi	C:98.0%[S:97.7%;D:0.4%];F:0.8%;M:1.2%;n:4191	Close to standard (high value)	1	A0A5N7ASB7
UP000326268	Aspergillus caelatus	61420	Fungi	C:97.4%[S:96.9%;D:0.5%];F:0.9%;M:1.8%;n:4191	Close to standard (high value)	1	A0A5N6ZQW5
UP000326289	Aspergillus minisclerotigenes	656917	Fungi	C:97.8%[S:97.4%;D:0.4%];F:0.7%;M:1.5%;n:4191	Close to standard (high value)	1	A0A5N6IWK0
UP000326340	Colletotrichum shisoi	2078593	Fungi	C:95.2%[S:95.1%;D:0.1%];F:1.2%;M:3.6%;n:6841	Close to standard (low value)	1	A0A5Q4C154
UP000326396	Mikania micrantha	192012	Chloroplastida	C:85.8%[S:62.3%;D:23.4%];F:3.5%;M:10.7%;n:2326	Outlier (high value)	2	A0A5N6MP55;A0A5N6Q5E0
UP000326532	Aspergillus parasiticus	5067	Fungi	C:98.3%[S:97.9%;D:0.4%];F:0.5%;M:1.2%;n:4191	Close to standard (high value)	1	A0A5N6DBZ8
UP000326565	Aspergillus leporis	41062	Fungi	C:97.8%[S:97.3%;D:0.5%];F:0.4%;M:1.8%;n:4191	Outlier (high value)	2	A0A5N5WNZ4;A0A5N5WLT9
UP000326757	Monilinia laxa (Brown rot fungus) (Sclerotinia laxa)	61186	Fungi	C:93.2%[S:87.6%;D:5.7%];F:1.8%;M:5.0%;n:5177	Standard	1	A0A5N6KKZ4
UP000326759	Armadillidium nasatum	96803	Metazoa	C:75.0%[S:70.3%;D:4.7%];F:8.7%;M:16.3%;n:1013	Outlier (high value)	1	A0A5N5TNQ8
UP000326799	Aspergillus novoparasiticus	986946	Fungi	C:97.7%[S:97.3%;D:0.4%];F:0.7%;M:1.6%;n:4191	Close to standard (high value)	1	A0A5N6F5Q9
UP000326924	Sphaerosporella brunnea	1250544	Fungi	C:94.5%[S:88.7%;D:5.9%];F:0.8%;M:4.7%;n:1706	Unknown	1	A0A5J5FBP9
UP000326931	Petromyces alliaceus (Aspergillus alliaceus)	209559	Fungi	C:97.3%[S:96.8%;D:0.5%];F:0.9%;M:1.8%;n:4191	Close to standard (high value)	1	A0A5N6FGP2
UP000326939	Salix brachista	2182728	Chloroplastida	C:92.2%[S:77.4%;D:14.7%];F:2.1%;M:5.7%;n:2326	Outlier (high value)	0
UP000326950	Aspergillus tamarii	41984	Fungi	C:97.2%[S:96.8%;D:0.5%];F:1.0%;M:1.7%;n:4191	Close to standard (high value)	1	A0A5N6V3E3
UP000327013	Carpinus fangiana	176857	Chloroplastida	C:84.0%[S:73.4%;D:10.6%];F:2.8%;M:13.2%;n:2326	Standard	0
UP000327044	Photinus pyralis (Common eastern firefly) (Lampyris pyralis)	7054	Metazoa	C:94.6%[S:83.5%;D:11.1%];F:0.4%;M:5.0%;n:2124	Outlier (high value)	3	A0A1Y1L1P9;A0A5N4A0H4;A0A5N4AZT3
UP000327085	Prunus dulcis (Almond) (Amygdalus dulcis)	3755	Chloroplastida	C:96.8%[S:76.8%;D:19.9%];F:0.6%;M:2.6%;n:2326	Outlier (high value)	0
UP000327118	Aspergillus coremiiformis	138285	Fungi	C:97.0%[S:96.8%;D:0.2%];F:0.5%;M:2.4%;n:4191	Standard	1	A0A5N6Z192
UP000327157	Pyrus ussuriensis x Pyrus communis	2448454	Chloroplastida	C:90.2%[S:60.4%;D:29.7%];F:1.4%;M:8.5%;n:2326	Outlier (high value)	3	A0A5N5G694;A0A5N5GJU5;A0A5N5GXM2
UP000327468	Pangasianodon hypophthalmus (Striped catfish) (Helicophagus hypophthalmus)	310915	Metazoa	C:91.5%[S:90.2%;D:1.3%];F:2.0%;M:6.6%;n:3640	Outlier (high value)	1	A0A5N5M5M4
UP000327493	Etheostoma spectabile (orangethroat darter)	54343	Metazoa	C:59.8%[S:57.4%;D:2.4%];F:6.4%;M:33.8%;n:3640	Outlier (high value)	0
UP000332933	Aphanomyces stellatus	120398	Stramenopila	C:96.0%[S:94.0%;D:2.0%];F:1.0%;M:3.0%;n:100	Unknown	1	A0A485KWZ0
UP000335636	Marmota monax (Woodchuck)	9995	Metazoa	C:81.1%[S:53.8%;D:27.2%];F:5.9%;M:13.0%;n:13798	Outlier (high value)	1	A0A5E4AHR1
UP000355283	Nannochloropsis salina CCMP1776	1027361	Stramenopila	C:92.0%[S:90.0%;D:2.0%];F:4.0%;M:4.0%;n:100	Unknown	2	A0A4D9CR51;A0A4D9CX82
UP000365756	Peniophora sp. CBMAI 1063	718367	Fungi	C:97.9%[S:94.9%;D:3.0%];F:0.7%;M:1.4%;n:2898	Close to standard (high value)	1	A0A5E3XKT5
UP000383932	Ceratobasidium theobromae	1582974	Fungi	C:80.5%[S:80.0%;D:0.6%];F:1.6%;M:17.9%;n:2898	Close to standard (low value)	1	A0A5N5QHQ4
UP000386466	Lynx pardinus (Iberian lynx) (Felis pardina)	191816	Metazoa	C:87.2%[S:64.5%;D:22.7%];F:3.2%;M:9.6%;n:14502	Standard	1	A0A485NP93
UP000398389	Saprochaete ingens	2606893	Fungi	C:91.9%[S:91.3%;D:0.6%];F:1.9%;M:6.2%;n:2137	Outlier (high value)	1	A0A5E8C723
UP000410492	Callosobruchus maculatus (Southern cowpea weevil) (Pulse bruchid)	64391	Metazoa	C:79.8%[S:59.4%;D:20.3%];F:7.5%;M:12.7%;n:2124	Outlier (high value)	3	A0A653BUQ2;A0A653C956;A0A653CBJ1
UP000422442	Sparganum proliferum	64606	Metazoa	C:58.7%[S:56.8%;D:1.9%];F:11.5%;M:29.8%;n:954	Unknown	1	A0A654GRC9
UP000423986	Helotiales sp. DMI_Dod_QoI	2728926	Fungi	C:87.4%[S:86.5%;D:0.9%];F:1.4%;M:11.2%;n:3786	Close to standard (high value)	0
UP000424527	Larimichthys crocea (Large yellow croaker) (Pseudosciaena crocea)	215358	Metazoa	C:78.8%[S:73.0%;D:5.8%];F:4.7%;M:16.5%;n:3640	Standard	1	A0A0F8AGE0
UP000425232	Vitis riparia x Vitis cinerea	2018007	Chloroplastida	C:0.0%[S:0.0%;D:0.0%];F:0.0%;M:100.0%;n:2326	Standard	0
UP000428333	Rhododendron williamsianum	262921	Chloroplastida	C:72.9%[S:70.2%;D:2.7%];F:8.6%;M:18.4%;n:2326	Standard	1	A0A6A4LNJ8
UP000431533	Lachnellula hyalina	1316788	Fungi	C:91.3%[S:91.1%;D:0.2%];F:1.1%;M:7.6%;n:5177	Close to standard (low value)	1	A0A8H8TX74
UP000433483	Phytophthora fragariae	53985	Stramenopila	C:100.0%[S:99.0%;D:1.0%];F:0.0%;M:0.0%;n:100	Outlier (high value)	2	A0A6A3UA31;A0A6A3Q3L8
UP000433883	Venturia inaequalis (Apple scab fungus)	5025	Fungi	C:87.1%[S:86.7%;D:0.4%];F:2.0%;M:10.9%;n:3786	Close to standard (low value)	1	A0A8H3UD29
UP000434172	Colletotrichum asianum	702518	Fungi	C:98.3%[S:98.2%;D:0.1%];F:0.1%;M:1.6%;n:6841	Close to standard (high value)	1	A0A8H3W137
UP000434957	Phytophthora rubi	129364	Stramenopila	C:100.0%[S:98.0%;D:2.0%];F:0.0%;M:0.0%;n:100	Outlier (high value)	1	A0A6A4FZ77
UP000436088	Hibiscus syriacus (Rose of Sharon)	106335	Chloroplastida	C:86.8%[S:44.2%;D:42.6%];F:4.3%;M:8.8%;n:2326	Outlier (high value)	11	A0A6A2WKP1;A0A6A2XIV6;A0A6A2YLQ9;A0A6A2ZWS3;A0A6A2ZZ41;A0A6A3AKB5;A0A6A3BB55;A0A6A3BFA3;A0A6A3C7L2;A0A6A3C920;A0A6A3CWP9
UP000437017	Balaenoptera physalus (Fin whale) (Balaena physalus)	9770	Metazoa	C:52.3%[S:51.8%;D:0.5%];F:13.9%;M:33.8%;n:13335	Standard	1	A0A643BWU6
UP000439903	Gigaspora margarita	4874	Fungi	C:92.5%[S:77.6%;D:14.9%];F:1.7%;M:5.8%;n:1614	Close to standard (high value)	1	A0A8H4EVD8
UP000440578	Amphibalanus amphitrite (Striped barnacle) (Balanus amphitrite)	1232801	Metazoa	C:85.3%[S:52.2%;D:33.1%];F:5.8%;M:8.9%;n:1013	Unknown	1	A0A6A4VIE9
UP000443090	Lachnellula occidentalis	215460	Fungi	C:87.9%[S:87.7%;D:0.2%];F:2.0%;M:10.2%;n:5177	Close to standard (low value)	1	A0A8H8S3X1
UP000444721	Naegleria fowleri (Brain eating amoeba)	5763	Discoba	C:85.9%[S:85.1%;D:0.8%];F:2.7%;M:11.4%;n:255	Unknown	4	A0A6A5BW25;A0A6A5BA49;A0A6A5BJV4;A0A6A5BSU8
UP000449547	Diutina rugosa (Yeast) (Candida rugosa)	5481	Fungi	C:96.4%[S:96.1%;D:0.2%];F:1.3%;M:2.4%;n:2137	Outlier (high value)	2	A0A642UTQ8;A0A642UUK9
UP000452235	Aspergillus terreus	33178	Fungi	C:97.4%[S:97.2%;D:0.2%];F:0.5%;M:2.1%;n:4191	Standard	1	A0A5M3ZFV4
UP000462212	Lachnellula subtilissima	602034	Fungi	C:83.6%[S:83.3%;D:0.3%];F:3.1%;M:13.3%;n:5177	Close to standard (low value)	1	A0A8H8RM37
UP000464885	Lupinus albus (White lupine) (Lupinus termis)	3870	Chloroplastida	C:91.7%[S:70.3%;D:21.4%];F:0.7%;M:7.7%;n:5366	Outlier (high value)	1	A0A6A5LRJ6
UP000465112	Perca fluviatilis (European perch)	8168	Metazoa	C:94.5%[S:93.4%;D:1.0%];F:1.9%;M:3.6%;n:3640	Outlier (high value)	1	A0A6A5EDF9
UP000466442	Apolygus lucorum (Plant bug) (Lygocoris lucorum)	248454	Metazoa	C:93.9%[S:88.5%;D:5.4%];F:1.6%;M:4.5%;n:2510	Outlier (high value)	0
UP000467700	Cyclocybe aegerita (Black poplar mushroom) (Agrocybe aegerita)	1973307	Fungi	C:87.7%[S:86.8%;D:0.9%];F:1.9%;M:10.4%;n:3870	Standard	0
UP000467840	Hevea brasiliensis (Para rubber tree) (Siphonia brasiliensis)	3981	Chloroplastida	C:68.1%[S:52.8%;D:15.3%];F:11.0%;M:20.9%;n:2326	Outlier (high value)	2	A0A6A6LVT6;A0A6A6LZR3
UP000467841	Microthlaspi erraticum	1685480	Chloroplastida	C:97.3%[S:88.9%;D:8.4%];F:0.6%;M:2.1%;n:4596	Outlier (high value)	1	A0A6D2KTI7
UP000469558	Lachnellula suecica	602035	Fungi	C:81.0%[S:80.7%;D:0.3%];F:4.0%;M:15.1%;n:5177	Standard	0
UP000469559	Lachnellula arida	1316785	Fungi	C:89.5%[S:89.2%;D:0.3%];F:1.7%;M:8.8%;n:5177	Standard	0
UP000471633	Schistosoma haematobium (Blood fluke)	6185	Metazoa	C:64.7%[S:63.4%;D:1.3%];F:5.5%;M:29.9%;n:954	Unknown	0
UP000472240	Rhinolophus ferrumequinum (Greater horseshoe bat)	59479	Metazoa	C:97.3%[S:63.2%;D:34.1%];F:0.7%;M:2.1%;n:12234	Standard	2	A0A671G604;A0A671GAW7
UP000472241	Lynx canadensis (Canada lynx)	61383	Metazoa	C:93.5%[S:57.8%;D:35.7%];F:0.8%;M:5.7%;n:14502	Standard	2	A0A667IFV7;A0A667IK85
UP000472260	Sinocyclocheilus anshuiensis	1608454	Metazoa	C:95.1%[S:19.6%;D:75.5%];F:2.0%;M:2.9%;n:3640	Outlier (high value)	5	A0A671LE21;A0A671LH80;A0A671SAQ1;A0A671SBX1;A0A671SBZ1
UP000472261	Phasianus colchicus (Common pheasant)	9054	Metazoa	C:94.3%[S:67.1%;D:27.2%];F:2.0%;M:3.7%;n:8338	Standard	1	A0A669R0C1
UP000472262	Sinocyclocheilus grahami (Dianchi golden-line fish) (Barbus grahami)	75366	Metazoa	C:91.9%[S:24.6%;D:67.3%];F:3.2%;M:4.8%;n:3640	Outlier (high value)	5	A0A672JVM7;A0A672JVN0;A0A672L635;A0A672L639;A0A672LC61
UP000472263	Myripristis murdjan (pinecone soldierfish)	586833	Metazoa	C:95.4%[S:52.6%;D:42.9%];F:1.6%;M:2.9%;n:3640	Outlier (high value)	2	A0A668AIU4;A0A668ARK3
UP000472264	Echeneis naucrates (Live sharksucker)	173247	Metazoa	C:96.1%[S:54.0%;D:42.1%];F:1.4%;M:2.5%;n:3640	Outlier (high value)	3	A0A665VC85;A0A665VRD5;A0A665VSS5
UP000472265	Sparus aurata (Gilthead sea bream)	8175	Metazoa	C:97.1%[S:47.0%;D:50.1%];F:1.2%;M:1.7%;n:3640	Outlier (high value)	3	A0A671TTL4;A0A671TTQ0;A0A671TVH2
UP000472266	Strigops habroptila (Kakapo)	2489341	Metazoa	C:93.2%[S:70.6%;D:22.6%];F:2.5%;M:4.3%;n:8338	Outlier (high value)	0
UP000472267	Salarias fasciatus (Jewelled blenny) (Blennius fasciatus)	181472	Metazoa	C:92.9%[S:51.2%;D:41.7%];F:2.2%;M:4.9%;n:3640	Outlier (high value)	3	A0A672H7R3;A0A672H7T5;A0A672H859
UP000472268	Suricata suricatta (Meerkat)	37032	Metazoa	C:92.8%[S:53.5%;D:39.2%];F:1.1%;M:6.1%;n:14502	Standard	3	A0A673UI85;A0A673UUS6;A0A673UVH4
UP000472269	Athene cunicularia (Burrowing owl) (Speotyto cunicularia)	194338	Metazoa	C:90.9%[S:67.3%;D:23.6%];F:3.3%;M:5.9%;n:8338	Outlier (high value)	1	A0A663MEZ0
UP000472270	Sinocyclocheilus rhinocerous	307959	Metazoa	C:94.4%[S:20.5%;D:73.9%];F:2.3%;M:3.4%;n:3640	Outlier (high value)	5	A0A673IDM2;A0A673IH12;A0A673MQ09;A0A673MVH9;A0A673MWE5
UP000472271	Sphaeramia orbicularis (orbiculate cardinalfish)	375764	Metazoa	C:94.3%[S:52.0%;D:42.4%];F:1.6%;M:4.1%;n:3640	Outlier (high value)	3	A0A672ZZW2;A0A673A1J4;A0A673A1V5
UP000472272	Podarcis muralis (Wall lizard) (Lacerta muralis)	64176	Metazoa	C:92.0%[S:58.6%;D:33.4%];F:2.4%;M:5.6%;n:7480	Outlier (high value)	0
UP000472273	Pseudonaja textilis (Eastern brown snake)	8673	Metazoa	C:85.7%[S:64.6%;D:21.1%];F:3.9%;M:10.4%;n:7480	Standard	1	A0A670YS57
UP000472274	Terrapene carolina triunguis (Three-toed box turtle)	2587831	Metazoa	C:92.4%[S:66.2%;D:26.1%];F:2.9%;M:4.7%;n:7480	Unknown	1	A0A674IL43
UP000472275	Aquila chrysaetos chrysaetos	223781	Metazoa	C:95.7%[S:69.8%;D:25.8%];F:1.6%;M:2.8%;n:8338	Outlier (high value)	1	A0A663FIS9
UP000472276	Oreochromis aureus (Israeli tilapia) (Chromis aureus)	47969	Metazoa	C:96.3%[S:53.2%;D:43.1%];F:1.5%;M:2.3%;n:3640	Outlier (high value)	3	A0A668RH51;A0A668RUB5;A0A668RW25
UP000472277	Salmo trutta (Brown trout)	8032	Metazoa	C:97.9%[S:26.3%;D:71.6%];F:0.6%;M:1.5%;n:3640	Outlier (high value)	4	A0A673WDI3;A0A673YBC3;A0A673YBC4;A0A673YBC5
UP000473826	Vanrija humicola	5417	Fungi	C:57.7%[S:57.2%;D:0.5%];F:6.3%;M:36.0%;n:4284	Outlier (low value)	1	A0A7D8V3H4
UP000475037	Crocuta crocuta (Spotted hyena)	9678	Metazoa	C:74.0%[S:73.4%;D:0.6%];F:2.4%;M:23.6%;n:14502	Standard	1	A0A6G1AKQ9
UP000475862	Aphis glycines (Soybean aphid)	307491	Metazoa	C:84.5%[S:83.3%;D:1.2%];F:0.8%;M:14.7%;n:2510	Outlier (high value)	4	A0A6G0T7V2;A0A6G0TNS2;A0A6G0U8H9;A0A6G0U033
UP000478008	Dekkera bruxellensis (Brettanomyces custersii)	5007	Fungi	C:86.2%[S:85.9%;D:0.3%];F:1.2%;M:12.6%;n:2137	Close to standard (low value)	1	A0A7D9H122
UP000478052	Aphis craccivora (Cowpea aphid)	307492	Metazoa	C:97.5%[S:95.8%;D:1.6%];F:0.9%;M:1.7%;n:2510	Outlier (high value)	3	A0A6G0YDF8;A0A6G0YI21;A0A6G0Z0L1
UP000479000	Nesidiocoris tenuis	355587	Metazoa	C:57.1%[S:44.4%;D:12.7%];F:6.3%;M:36.6%;n:2510	Outlier (high value)	1	A0A6H5HAW5
UP000479190	Trichogramma brassicae	86971	Metazoa	C:48.6%[S:47.7%;D:0.9%];F:7.3%;M:44.1%;n:5991	Standard	0
UP000479710	Oryza meyeriana var. granulata	110450	Chloroplastida	C:87.2%[S:68.9%;D:18.2%];F:3.5%;M:9.4%;n:4896	Outlier (high value)	1	A0A6G1EKG2
UP000479987	Nylanderia fulva	613905	Metazoa	C:0.0%[S:0.0%;D:0.0%];F:0.0%;M:100.0%;n:5991	Standard	0
UP000481153	Aphanomyces euteiches	100861	Stramenopila	C:99.0%[S:99.0%;D:0.0%];F:1.0%;M:0.0%;n:100	Unknown	1	A0A6G0XWW8
UP000481288	Lachnellula cervina	1316786	Fungi	C:87.9%[S:87.6%;D:0.3%];F:1.9%;M:10.2%;n:5177	Close to standard (low value)	1	A0A7D8UKM4
UP000481858	Xylaria multiplex	323545	Fungi	C:94.4%[S:94.0%;D:0.4%];F:1.6%;M:4.0%;n:3817	Standard	3	A0A7C8MLD2;A0A7C8IL30;A0A7C8IP23
UP000481861	Massariosphaeria phaeospora	100035	Fungi	C:88.0%[S:87.6%;D:0.3%];F:0.9%;M:11.1%;n:6641	Close to standard (high value)	1	A0A7C8IGG9
UP000485058	Haematococcus lacustris (Green alga) (Haematococcus pluvialis)	44745	Chloroplastida	C:41.1%[S:33.3%;D:7.8%];F:15.1%;M:43.8%;n:1519	Unknown	1	A0A699YDE7
UP000485383	Ectocarpus sp. CCAP 1310/34	867726	Stramenopila	C:84.0%[S:82.0%;D:2.0%];F:3.0%;M:13.0%;n:100	Unknown	1	A0A6H5KY56
UP000488831	Halicephalobus sp. NKZ332	2598192	Metazoa	C:70.8%[S:69.3%;D:1.5%];F:2.0%;M:27.1%;n:3131	Standard	0
UP000489600	Arabis nemorensis	586526	Chloroplastida	C:93.8%[S:91.0%;D:2.8%];F:1.7%;M:4.5%;n:4596	Outlier (high value)	1	A0A565BEU0
UP000492440	Hepatocystis sp. ex Piliocolobus tephrosceles	2600580	Alveolata	C:90.6%[S:88.8%;D:1.8%];F:2.7%;M:6.7%;n:1135	Standard	1	A0A653GY56
UP000492821	Panagrellus redivivus (Microworm)	6233	Metazoa	C:76.4%[S:64.3%;D:12.1%];F:1.3%;M:22.3%;n:3131	Outlier (high value)	1	A0A7E4V871
UP000494040	Cimex lectularius (Bed bug) (Acanthia lectularia)	79782	Metazoa	C:99.5%[S:60.2%;D:39.3%];F:0.0%;M:0.4%;n:2510	Outlier (high value)	2	A0A8I6SM81;A0A8I6TI68
UP000494106	Arctia plantaginis (Wood tiger moth) (Phalaena plantaginis)	874455	Metazoa	C:97.4%[S:87.6%;D:9.7%];F:0.8%;M:1.9%;n:5286	Outlier (high value)	0
UP000494163	Drosophila busckii (Fruit fly)	30019	Metazoa	C:92.9%[S:89.6%;D:3.3%];F:1.2%;M:5.9%;n:3285	Outlier (high value)	3	A0A0M3QT53;A0A0M3QZ79;A0A0M4EXF5
UP000494165	Cloeon dipterum	197152	Metazoa	C:96.0%[S:62.4%;D:33.6%];F:1.4%;M:2.6%;n:1367	Outlier (high value)	0
UP000494206	Caenorhabditis bovis	2654633	Metazoa	C:93.2%[S:76.6%;D:16.7%];F:1.0%;M:5.8%;n:3131	Standard	0
UP000499080	Araneus ventricosus (Orbweaver spider) (Epeira ventricosa)	182803	Metazoa	C:90.9%[S:72.6%;D:18.3%];F:5.1%;M:4.0%;n:2934	Outlier (high value)	1	A0A4Y2GEE5
UP000502089	Coregonus sp. 'balchen'	861768	Metazoa	C:76.7%[S:57.8%;D:18.9%];F:7.7%;M:15.6%;n:3640	Outlier (high value)	2	A0A6F9CGI0;A0A6F9CJP4
UP000502823	Coptotermes formosanus (Formosan subterranean termite)	36987	Metazoa	C:90.2%[S:88.3%;D:1.9%];F:4.8%;M:5.0%;n:1367	Standard	1	A0A6L2PC38
UP000503178	Paulinella micropora	1928728	Rhizaria	C:2.0%[S:2.0%;D:0.0%];F:0.8%;M:97.3%;n:255	Unknown	0
UP000503349	Channa argus (northern snakehead)	215402	Metazoa	C:89.2%[S:87.9%;D:1.3%];F:1.7%;M:9.1%;n:3640	Standard	1	A0A6G1PSX6
UP000503462	Peltaster fructicola	286661	Fungi	C:90.0%[S:89.8%;D:0.1%];F:2.1%;M:8.0%;n:3786	Close to standard (low value)	1	A0A6H0XVI8
UP000504601	Peromyscus maniculatus bairdii (Prairie deer mouse)	230844	Metazoa	C:82.1%[S:56.5%;D:25.6%];F:0.3%;M:17.6%;n:13798	Outlier (high value)	1	A0A6I9LXI3
UP000504602	Geospiza fortis (Medium ground-finch)	48883	Metazoa	C:97.2%[S:77.8%;D:19.4%];F:1.4%;M:1.4%;n:10844	Outlier (high value)	0
UP000504603	Momordica charantia (Bitter gourd) (Balsam pear)	3673	Chloroplastida	C:96.9%[S:63.9%;D:32.9%];F:0.9%;M:2.2%;n:2326	Outlier (high value)	1	A0A6J1CDA0
UP000504604	Sesamum indicum (Oriental sesame) (Sesamum orientale)	4182	Chloroplastida	C:98.5%[S:63.6%;D:35.0%];F:0.3%;M:1.1%;n:2326	Standard	5	A0A6I9U806;A0A6I9UI59;A0A8M8V5R5;A0A8M8V746;A0A8M8VCP3
UP000504605	Vicugna pacos (Alpaca) (Lama pacos)	30538	Metazoa	C:97.2%[S:55.7%;D:41.5%];F:1.7%;M:1.1%;n:13335	Outlier (high value)	1	A0A6I9INX9
UP000504606	Frankliniella occidentalis (Western flower thrips) (Euthrips occidentalis)	133901	Metazoa	C:98.8%[S:70.5%;D:28.2%];F:0.7%;M:0.6%;n:1367	Outlier (high value)	1	A0A6J1TL20
UP000504607	Elaeis guineensis var. tenera (Oil palm)	51953	Chloroplastida	C:98.3%[S:54.0%;D:44.3%];F:1.2%;M:0.5%;n:3236	Outlier (high value)	1	A0A6I9QF21
UP000504608	Cucurbita maxima (Pumpkin) (Winter squash)	3661	Chloroplastida	C:98.5%[S:52.2%;D:46.3%];F:0.1%;M:1.3%;n:2326	Outlier (high value)	2	A0A6J1IJ22;A0A6J1IU75
UP000504610	Raphanus sativus (Radish) (Raphanus raphanistrum var. sativus)	3726	Chloroplastida	C:99.3%[S:70.0%;D:29.4%];F:0.3%;M:0.4%;n:4596	Outlier (high value)	3	A0A6J0JZG1;A0A6J0KRW8;A0A6J0KUA6
UP000504611	Notothenia coriiceps (black rockcod)	8208	Metazoa	C:78.3%[S:59.3%;D:19.0%];F:16.5%;M:5.2%;n:3640	Outlier (high value)	1	A0A6I9P026
UP000504612	Notechis scutatus (mainland tiger snake)	8663	Metazoa	C:90.7%[S:56.0%;D:34.7%];F:3.1%;M:6.2%;n:7480	Outlier (high value)	2	A0A6J1W284;A0A6J1W296
UP000504613	Odocoileus virginianus texanus	9880	Metazoa	C:96.2%[S:51.1%;D:45.1%];F:2.4%;M:1.4%;n:13335	Outlier (high value)	2	A0A6J0X4D3;A0A6J0X8Z9
UP000504614	Galleria mellonella (Greater wax moth)	7137	Metazoa	C:94.8%[S:71.2%;D:23.6%];F:3.2%;M:2.1%;n:5286	Outlier (high value)	1	A0A6J1WGF7
UP000504615	Pogonomyrmex barbatus (red harvester ant)	144034	Metazoa	C:96.4%[S:62.9%;D:33.5%];F:2.5%;M:1.1%;n:5991	Outlier (high value)	2	A0A6I9W4D8;A0A6I9WZ05
UP000504616	Bactrocera dorsalis (Oriental fruit fly) (Dacus dorsalis)	27457	Metazoa	C:81.0%[S:60.5%;D:20.5%];F:0.3%;M:18.7%;n:3285	Outlier (high value)	2	A0A034VQL7;A0A6I9VAJ8
UP000504617	Thamnophis sirtalis	35019	Metazoa	C:79.0%[S:58.1%;D:20.9%];F:7.8%;M:13.1%;n:7480	Standard	1	A0A6I9XJW2
UP000504618	Temnothorax curvispinosus	300111	Metazoa	C:94.7%[S:50.2%;D:44.5%];F:2.4%;M:3.0%;n:5991	Outlier (high value)	1	A0A6J1Q4N4
UP000504619	Pogona vitticeps (central bearded dragon)	103695	Metazoa	C:97.4%[S:52.9%;D:44.5%];F:0.9%;M:1.7%;n:7480	Outlier (high value)	1	A0A6J0T2C0
UP000504620	Bicyclus anynana (Squinting bush brown butterfly)	110368	Metazoa	C:99.0%[S:72.5%;D:26.6%];F:0.3%;M:0.7%;n:5286	Outlier (high value)	1	A0A6J1N2R9
UP000504621	Herrania umbratica	108875	Chloroplastida	C:93.6%[S:65.6%;D:27.9%];F:1.7%;M:4.7%;n:2326	Standard	1	A0A6J1AMD4
UP000504622	Neodiprion lecontei (Redheaded pine sawfly)	441921	Metazoa	C:86.7%[S:68.4%;D:18.3%];F:0.2%;M:13.1%;n:5991	Standard	2	A0A6J0BW54;A0A6J0BIP0
UP000504623	Chrysochloris asiatica (Cape golden mole)	185453	Metazoa	C:97.5%[S:82.2%;D:15.4%];F:0.9%;M:1.5%;n:11366	Standard	1	A0A6I9K7G7
UP000504626	Acinonyx jubatus (Cheetah)	32536	Metazoa	C:99.4%[S:43.4%;D:55.9%];F:0.2%;M:0.5%;n:14502	Outlier (high value)	3	A0A6J0A0D3;A0A6J1Y6S4;A0A6J1Y6Z3
UP000504627	Pipra filicauda (Wire-tailed manakin)	649802	Metazoa	C:97.9%[S:51.1%;D:46.9%];F:0.5%;M:1.6%;n:10844	Outlier (high value)	0
UP000504628	Phyllostomus discolor (pale spear-nosed bat)	89673	Metazoa	C:98.5%[S:49.2%;D:49.3%];F:0.3%;M:1.2%;n:12234	Outlier (high value)	2	A0A6J2N7S3;A0A7E6CLD2
UP000504630	Cottoperca gobio (Frogmouth) (Aphritis gobio)	56716	Metazoa	C:95.6%[S:66.2%;D:29.4%];F:0.7%;M:3.8%;n:3640	Outlier (high value)	1	A0A6J2RMB4
UP000504631	Bombus vosnesenskii	207650	Metazoa	C:99.3%[S:50.4%;D:48.9%];F:0.2%;M:0.6%;n:5991	Outlier (high value)	1	A0A6J3KXC7
UP000504632	Chanos chanos (Milkfish) (Mugil chanos)	29144	Metazoa	C:98.6%[S:82.2%;D:16.4%];F:0.2%;M:1.2%;n:3640	Standard	1	A0A6J2VMQ4
UP000504634	Drosophila lebanonensis (Fruit fly) (Scaptodrosophila lebanonensis)	7225	Metazoa	C:99.7%[S:73.1%;D:26.6%];F:0.0%;M:0.3%;n:3285	Outlier (high value)	3	A0A6J2TNL5;A0A6J2UB65;A0A6J2UEB9
UP000504635	Sitophilus oryzae (Rice weevil) (Curculio oryzae)	7048	Metazoa	C:98.4%[S:68.1%;D:30.3%];F:0.2%;M:1.4%;n:2124	Outlier (high value)	3	A0A6J2XT02;A0A6J2XXD9;A0A6J2YH84
UP000504636	Mytilinidion resinicola	574789	Fungi	C:97.4%[S:97.1%;D:0.3%];F:1.1%;M:1.5%;n:3786	Close to standard (high value)	2	A0A6A6XYT6;A0A6A6YVY0
UP000504637	Dissoconium aciculare CBS 342.82	1314786	Fungi	C:91.9%[S:91.7%;D:0.3%];F:2.0%;M:6.0%;n:3786	Standard	1	A0A6J3LVB0
UP000504638	Eremomyces bilateralis CBS 781.70	1392243	Fungi	C:87.5%[S:87.3%;D:0.1%];F:2.6%;M:10.0%;n:3786	Close to standard (low value)	1	A0A6G1FYI9
UP000504639	Aythya fuligula (Tufted duck) (Anas fuligula)	219594	Metazoa	C:99.1%[S:66.4%;D:32.7%];F:0.1%;M:0.8%;n:8338	Outlier (high value)	1	A0A6J3EIF0
UP000504640	Sapajus apella (Brown-capped capuchin) (Cebus apella)	9515	Metazoa	C:98.2%[S:41.6%;D:56.6%];F:1.0%;M:0.8%;n:13780	Outlier (high value)	1	A0A6J3FH50
UP000507245	Prunus armeniaca (Apricot) (Armeniaca vulgaris)	36596	Chloroplastida	C:92.9%[S:90.7%;D:2.2%];F:2.0%;M:5.1%;n:2326	Outlier (high value)	0
UP000507470	Mytilus coruscus (Sea mussel)	42192	Metazoa	C:78.7%[S:58.2%;D:20.5%];F:2.2%;M:19.1%;n:5295	Unknown	3	A0A6J8CZ07;A0A6J8AQB6;A0A6J8EPH5
UP000509510	Talaromyces rugulosus	121627	Fungi	C:94.2%[S:93.8%;D:0.4%];F:0.2%;M:5.6%;n:4191	Standard	1	A0A7H8R9C5
UP000509704	Zygotorulaspora mrakii (Zygosaccharomyces mrakii)	42260	Fungi	C:99.5%[S:99.4%;D:0.1%];F:0.3%;M:0.2%;n:2137	Standard	2	A0A7H9B975;A0A7H9AWH0
UP000510647	Torulaspora sp. CBS 2947	2792677	Fungi	C:99.3%[S:99.3%;D:0.0%];F:0.5%;M:0.2%;n:2137	Standard	1	A0A7H9HQA0
UP000515121	Durio zibethinus (Durian)	66656	Chloroplastida	C:98.7%[S:40.7%;D:58.0%];F:0.3%;M:1.0%;n:2326	Outlier (high value)	7	A0A6P5WFD5;A0A6P5WLH3;A0A6P5WLT9;A0A6P5ZJG8;A0A6P5ZJS6;A0A6P5ZKJ5;A0A6P5ZKV3
UP000515124	Prunus avium (Cherry) (Cerasus avium)	42229	Chloroplastida	C:98.1%[S:69.8%;D:28.3%];F:0.7%;M:1.2%;n:2326	Outlier (high value)	1	A0A6P5TXU1
UP000515129	Carassius auratus (Goldfish)	7957	Metazoa	C:99.3%[S:24.6%;D:74.7%];F:0.2%;M:0.5%;n:3640	Outlier (high value)	2	A0A6P6LF70;A0A6P6QXM5
UP000515131	Puma concolor (Mountain lion) (Felis concolor)	9696	Metazoa	C:87.9%[S:73.4%;D:14.6%];F:3.2%;M:8.9%;n:14502	Standard	1	A0A6P6H3U9
UP000515132	Bos indicus (Zebu)	9915	Metazoa	C:93.1%[S:58.9%;D:34.2%];F:2.1%;M:4.8%;n:13335	Outlier (high value)	1	A0A6P5DDD4
UP000515135	Branchiostoma belcheri (Amphioxus)	7741	Metazoa	C:98.6%[S:75.3%;D:23.4%];F:0.8%;M:0.5%;n:954	Unknown	1	A0A6P4ZDE9
UP000515140	Phascolarctos cinereus (Koala)	38626	Metazoa	C:98.1%[S:51.3%;D:46.8%];F:0.4%;M:1.4%;n:9226	Outlier (high value)	2	A0A6P5JHT2;A0A6P5JHU2
UP000515145	Parambassis ranga (Indian glassy fish)	210632	Metazoa	C:99.6%[S:68.2%;D:31.4%];F:0.2%;M:0.3%;n:3640	Outlier (high value)	2	A0A6P7JFD1;A0A6P7JFS0
UP000515146	Dermatophagoides pteronyssinus (European house dust mite)	6956	Metazoa	C:95.5%[S:84.4%;D:11.1%];F:0.2%;M:4.2%;n:2934	Standard	0
UP000515147	Diabrotica virgifera virgifera (western corn rootworm)	50390	Metazoa	C:94.4%[S:72.9%;D:21.4%];F:3.1%;M:2.5%;n:2124	Outlier (high value)	3	A0A6P7GGJ0;A0A6P7GXQ3;A0A6P7H1I5
UP000515148	Coffea arabica (Arabian coffee)	13443	Chloroplastida	C:97.3%[S:18.7%;D:78.5%];F:0.6%;M:2.1%;n:2326	Outlier (high value)	2	A0A6P6S6B0;A0A6P6S8G0
UP000515153	Magnaporthe grisea (Crabgrass-specific blast fungus) (Pyricularia grisea)	148305	Fungi	C:98.1%[S:97.9%;D:0.2%];F:0.3%;M:1.6%;n:3817	Outlier (high value)	1	A0A6P8AP61
UP000515154	Octopus vulgaris (Common octopus)	6645	Metazoa	C:90.8%[S:47.6%;D:43.3%];F:1.5%;M:7.7%;n:5295	Unknown	2	A0A6P7SHN8;A0A6P7SHP1
UP000515156	Microcaecilia unicolor	1415580	Metazoa	C:96.9%[S:53.6%;D:43.2%];F:0.5%;M:2.6%;n:5310	Unknown	1	A0A6P7ZDR1
UP000515157	Pantherophis guttatus (Corn snake) (Elaphe guttata)	94885	Metazoa	C:94.1%[S:46.9%;D:47.2%];F:1.7%;M:4.2%;n:7480	Outlier (high value)	1	A0A6P9DSG9
UP000515158	Thrips palmi (Melon thrips)	161013	Metazoa	C:97.7%[S:65.1%;D:32.6%];F:0.1%;M:2.1%;n:1367	Outlier (high value)	2	A0A6P8YUL2;A0A6P8Z2P5
UP000515159	Geotrypetes seraphini (Gaboon caecilian) (Caecilia seraphini)	260995	Metazoa	C:96.7%[S:37.9%;D:58.8%];F:0.6%;M:2.7%;n:5310	Unknown	1	A0A6P8RUY7
UP000515160	Drosophila albomicans (Fruit fly)	7291	Metazoa	C:97.6%[S:69.0%;D:28.6%];F:0.0%;M:2.4%;n:3285	Outlier (high value)	3	A0A6P8W502;A0A6P8X8A1;A0A6P8ZFK8
UP000515161	Gymnodraco acuticeps (Antarctic dragonfish)	8218	Metazoa	C:96.3%[S:64.8%;D:31.5%];F:0.6%;M:3.1%;n:3640	Outlier (high value)	2	A0A6P8TC65;A0A6P8VSG8
UP000515163	Actinia tenebrosa (Australian red waratah sea anemone)	6105	Metazoa	C:97.3%[S:85.8%;D:11.4%];F:1.4%;M:1.4%;n:954	Unknown	2	A0A6P8HTP7;A0A6P8IEK4
UP000515200	Drosophila kikkawai (Fruit fly)	30033	Metazoa	C:97.9%[S:72.5%;D:25.4%];F:0.0%;M:2.1%;n:3285	Outlier (high value)	3	A0A6P4IFQ4;A0A6P4J0I5;A0A6P4JAR6
UP000515202	Pteropus vampyrus (Large flying fox)	132908	Metazoa	C:94.9%[S:54.3%;D:40.6%];F:2.9%;M:2.2%;n:12234	Outlier (high value)	2	A0A6P6C5I3;A0A6P6D254
UP000515203	Octodon degus (Degu) (Sciurus degus)	10160	Metazoa	C:97.5%[S:54.0%;D:43.5%];F:1.5%;M:1.0%;n:13798	Outlier (high value)	1	A0A6P3FFW3
UP000515204	Dinoponera quadriceps (South American ant)	609295	Metazoa	C:98.6%[S:52.1%;D:46.5%];F:0.8%;M:0.6%;n:5991	Outlier (high value)	2	A0A6P3XMN3;A0A6P3XN99
UP000515208	Bison bison bison	43346	Metazoa	C:95.4%[S:64.4%;D:31.1%];F:2.5%;M:2.1%;n:13335	Outlier (high value)	1	A0A6P3I713
UP000515209	Drosophila rhopaloa (Fruit fly)	1041015	Metazoa	C:90.2%[S:67.6%;D:22.6%];F:0.2%;M:9.6%;n:3285	Outlier (high value)	3	A0A6P4ECH0;A0A6P4ESX8;A0A6P4F1H3
UP000515210	Ziziphus jujuba (Chinese jujube) (Ziziphus sativa)	326968	Chloroplastida	C:80.5%[S:59.1%;D:21.4%];F:0.2%;M:19.3%;n:2326	Outlier (high value)	2	A0A6P3YT18;A0A6P4AVQ9
UP000515211	Arachis duranensis (Wild peanut)	130453	Chloroplastida	C:97.5%[S:62.8%;D:34.6%];F:0.7%;M:1.9%;n:5366	Outlier (high value)	5	A0A6P4C2C5;A0A6P4DZ10;A0A6P5MC35;A0A6P5ME68;A0A6P5MIW6
UP000515908	Angomonas deanei	59799	Discoba	C:77.7%[S:77.7%;D:0.0%];F:17.7%;M:4.6%;n:130	Outlier (high value)	1	A0A7G2CP99
UP000516260	Takifugu bimaculatus	433685	Metazoa	C:74.9%[S:71.0%;D:3.8%];F:8.4%;M:16.7%;n:3640	Standard	1	A0A4Z2CB77
UP000516437	Morella rubra	262757	Chloroplastida	C:81.0%[S:69.0%;D:12.0%];F:5.1%;M:13.9%;n:2326	Outlier (high value)	6	A0A6A1V2R1;A0A6A1UTM5;A0A6A1UTT9;A0A6A1UVU9;A0A6A1VU89;A0A6A1VXI1
UP000516988	Steatornis caripensis (Oilbird)	48435	Metazoa	C:78.5%[S:78.1%;D:0.4%];F:6.8%;M:14.6%;n:8338	Close to standard (high value)	1	A0A7K6X1N3
UP000517252	Trichoderma asperellum	101201	Fungi	C:91.6%[S:91.5%;D:0.1%];F:3.4%;M:5.1%;n:4494	Standard	2	A0A6V8QP21;A0A6V8QVC2
UP000517678	Cnemophilus loriae (Loria's bird-of-paradise)	254448	Metazoa	C:76.2%[S:76.0%;D:0.2%];F:5.0%;M:18.7%;n:10844	Standard	0
UP000517892	Centropus unirufus	1118519	Metazoa	C:79.8%[S:79.4%;D:0.4%];F:6.2%;M:14.1%;n:8338	Standard	0
UP000518266	Dissostichus mawsoni (Antarctic cod)	36200	Metazoa	C:68.1%[S:65.9%;D:2.2%];F:7.9%;M:24.0%;n:3640	Outlier (high value)	2	A0A7J5YGU1;A0A7J5YSN5
UP000518305	Hemiprocne comata	243314	Metazoa	C:77.6%[S:77.3%;D:0.3%];F:6.6%;M:15.8%;n:8338	Standard	0
UP000518752	Collybiopsis confluens	2823264	Fungi	C:86.4%[S:81.6%;D:4.9%];F:2.6%;M:11.0%;n:3870	Standard	1	A0A8H5H5M7
UP000518911	Atlantisia rogersi (Inaccessible Island rail)	2478892	Metazoa	C:60.8%[S:60.6%;D:0.2%];F:12.1%;M:27.0%;n:8338	Standard	0
UP000519115	Spizaetus tyrannus (black hawk-eagle)	252798	Metazoa	C:79.5%[S:79.3%;D:0.2%];F:5.9%;M:14.6%;n:8338	Close to standard (high value)	1	A0A7L0CWJ2
UP000519225	Pluvianellus socialis (Magellanic plover)	227228	Metazoa	C:76.6%[S:76.3%;D:0.3%];F:7.6%;M:15.8%;n:8338	Close to standard (high value)	0
UP000519239	Ceuthmochares aereus	1961834	Metazoa	C:69.4%[S:69.0%;D:0.3%];F:8.3%;M:22.3%;n:8338	Standard	0
UP000519684	Catharus fuscescens (Veery)	159581	Metazoa	C:71.7%[S:71.5%;D:0.2%];F:6.2%;M:22.1%;n:10844	Standard	0
UP000520463	Formicarius rufipectus	1118560	Metazoa	C:73.2%[S:73.0%;D:0.2%];F:5.3%;M:21.5%;n:10844	Standard	0
UP000520535	Brachypteracias leptosomus (short-legged ground-roller)	135165	Metazoa	C:71.2%[S:70.9%;D:0.3%];F:7.6%;M:21.2%;n:8338	Standard	0
UP000520962	Piprites chloris (Wing-barred manakin)	114369	Metazoa	C:77.4%[S:77.2%;D:0.2%];F:4.6%;M:17.9%;n:10844	Standard	0
UP000521322	Dasyornis broadbenti (rufous bristle-bird)	243059	Metazoa	C:77.2%[S:77.0%;D:0.2%];F:4.7%;M:18.1%;n:10844	Close to standard (high value)	0
UP000521578	Menura novaehollandiae (superb lyrebird)	47692	Metazoa	C:4.1%[S:4.1%;D:0.0%];F:0.3%;M:95.6%;n:10844	Outlier (low value)	0
UP000521872	Agrocybe pediades	84607	Fungi	C:92.3%[S:91.5%;D:0.8%];F:1.5%;M:6.2%;n:3870	Close to standard (low value)	2	A0A8H4R000;A0A8H4R0C3
UP000521943	Tulosesus angulatus	980116	Fungi	C:96.6%[S:83.2%;D:13.4%];F:0.8%;M:2.6%;n:3870	Outlier (high value)	12	A0A8H6HS93;A0A8H6HSZ7;A0A8H6HT87;A0A8H6HTR9;A0A8H6HUX9;A0A8H6LZJ0;A0A8H6M1P7;A0A8H6M1Q2;A0A8H6M2N6;A0A8H6M4V3;A0A8H6HC77;A0A8H6I1U0
UP000522270	Pterocles burchelli	2585816	Metazoa	C:78.8%[S:78.4%;D:0.4%];F:6.5%;M:14.7%;n:8338	Standard	1	A0A7K5Z8V8
UP000522331	Leucopsar rothschildi (Bali myna) (Rothschild's mynah)	127929	Metazoa	C:73.1%[S:73.0%;D:0.1%];F:5.4%;M:21.5%;n:10844	Standard	0
UP000522663	Odontophorus gujanensis (marbled wood quail)	886794	Metazoa	C:81.2%[S:80.8%;D:0.3%];F:4.9%;M:13.9%;n:8338	Standard	1	A0A7K9YFN0
UP000523146	Toxostoma redivivum (California thrasher)	99882	Metazoa	C:75.6%[S:75.3%;D:0.3%];F:5.3%;M:19.1%;n:10844	Close to standard (high value)	0
UP000523279	Dicaeum eximium	667154	Metazoa	C:74.7%[S:74.5%;D:0.2%];F:4.7%;M:20.6%;n:10844	Standard	0
UP000524007	Leiothrix lutea (Red-billed leiothrix) (Sylvia lutea)	36275	Metazoa	C:66.0%[S:65.7%;D:0.2%];F:6.6%;M:27.4%;n:10844	Standard	0
UP000524451	Cettia cetti	68486	Metazoa	C:70.1%[S:69.9%;D:0.2%];F:7.7%;M:22.1%;n:10844	Close to standard (high value)	1	A0A7L3QZ61
UP000524542	Urocynchramus pylzowi	571890	Metazoa	C:75.7%[S:75.5%;D:0.2%];F:5.0%;M:19.2%;n:10844	Standard	0
UP000524558	Chroicocephalus maculipennis (Brown-hooded gull) (Larus maculipennis)	287016	Metazoa	C:74.3%[S:73.9%;D:0.5%];F:7.3%;M:18.4%;n:8338	Standard	0
UP000525089	Pachyramphus minor	369605	Metazoa	C:73.5%[S:73.3%;D:0.2%];F:5.2%;M:21.3%;n:10844	Standard	0
UP000525158	Smutsornis africanus (Double-banded courser) (Rhinoptilus africanus)	240209	Metazoa	C:78.1%[S:77.8%;D:0.4%];F:6.5%;M:15.4%;n:8338	Standard	0
UP000525205	Cochlearius cochlearius (Boat-billed heron)	110676	Metazoa	C:80.9%[S:80.5%;D:0.4%];F:5.7%;M:13.4%;n:8338	Standard	0
UP000525319	Drymodes brunneopygia	626378	Metazoa	C:69.8%[S:69.5%;D:0.3%];F:6.0%;M:24.2%;n:10844	Standard	0
UP000525416	Rynchops niger (Black skimmer)	227184	Metazoa	C:80.5%[S:80.2%;D:0.3%];F:6.0%;M:13.5%;n:8338	Close to standard (high value)	1	A0A7L1JDI4
UP000525554	Ephemera danica	1049336	Metazoa	C:86.8%[S:85.2%;D:1.5%];F:6.1%;M:7.1%;n:1367	Outlier (high value)	0
UP000525565	Asarcornis scutulata	75869	Metazoa	C:82.2%[S:81.9%;D:0.3%];F:5.3%;M:12.5%;n:8338	Standard	0
UP000525714	Mionectes macconnelli (McConnell's flycatcher)	254557	Metazoa	C:76.4%[S:76.1%;D:0.4%];F:5.2%;M:18.4%;n:10844	Close to standard (high value)	0
UP000526602	Orthonyx spaldingii (Chowchilla)	38397	Metazoa	C:77.2%[S:77.0%;D:0.2%];F:4.7%;M:18.1%;n:10844	Close to standard (high value)	1	A0A7K8G9Q7
UP000526889	Edolisoma coerulescens	2585810	Metazoa	C:73.6%[S:73.4%;D:0.2%];F:5.3%;M:21.2%;n:10844	Standard	1	A0A7K9N5H6
UP000526942	Corythaixoides concolor (Grey go-away-bird)	103956	Metazoa	C:79.5%[S:79.2%;D:0.3%];F:5.9%;M:14.6%;n:8338	Standard	0
UP000527178	Hippolais icterina (icterine warbler)	68497	Metazoa	C:73.5%[S:73.3%;D:0.2%];F:5.5%;M:21.0%;n:10844	Standard	0
UP000527232	Oceanodroma tethys (Wedge-rumped storm-petrel) (Hydrobates tethys)	79633	Metazoa	C:78.6%[S:78.3%;D:0.4%];F:6.2%;M:15.2%;n:8338	Standard	0
UP000527355	Myotis myotis (Greater mouse-eared bat)	51298	Metazoa	C:95.2%[S:55.7%;D:39.6%];F:0.5%;M:4.3%;n:12234	Outlier (high value)	1	A0A7J7SDE5
UP000528411	Balaeniceps rex (Shoebill)	33584	Metazoa	C:57.0%[S:56.6%;D:0.4%];F:8.5%;M:34.5%;n:8338	Standard	0
UP000528690	Anhinga rufa (African darter)	317792	Metazoa	C:44.6%[S:44.4%;D:0.2%];F:11.0%;M:44.4%;n:8338	Close to standard (low value)	0
UP000529728	Regulus satrapa (Golden-crowned kinglet)	13245	Metazoa	C:69.8%[S:69.5%;D:0.2%];F:6.3%;M:23.9%;n:10844	Close to standard (low value)	0
UP000529852	Furnarius figulus	463165	Metazoa	C:74.2%[S:73.9%;D:0.2%];F:5.0%;M:20.9%;n:10844	Standard	0
UP000529965	Erithacus rubecula (European robin)	37610	Metazoa	C:75.5%[S:75.3%;D:0.2%];F:5.2%;M:19.3%;n:10844	Standard	0
UP000530263	Columbina picui (Picui ground-dove)	115618	Metazoa	C:68.8%[S:68.5%;D:0.3%];F:7.1%;M:24.1%;n:8338	Standard	2	A0A7K4SF12;A0A7K4SGB5
UP000530660	Cyanidiococcus yangmingshanensis	2690220	Rhodophyta	C:55.3%[S:54.1%;D:1.2%];F:16.1%;M:28.6%;n:255	Unknown	1	A0A7J7IJ07
UP000530962	Irena cyanogastra (Philippine fairy-bluebird)	175120	Metazoa	C:74.7%[S:74.4%;D:0.3%];F:5.5%;M:19.8%;n:10844	Standard	1	A0A7K9Q655
UP000531151	Geococcyx californianus (Greater roadrunner) (Saurothera californiana)	8947	Metazoa	C:67.6%[S:67.3%;D:0.3%];F:9.8%;M:22.6%;n:8338	Standard	0
UP000531168	Amazona guildingii	175529	Metazoa	C:79.1%[S:78.7%;D:0.4%];F:6.2%;M:14.7%;n:8338	Standard	0
UP000531559	Nothocercus julius	2585813	Metazoa	C:77.5%[S:77.1%;D:0.4%];F:5.9%;M:16.6%;n:8338	Standard	0
UP000531561	Botrytis fragariae	1964551	Fungi	C:97.4%[S:97.3%;D:0.1%];F:0.4%;M:2.2%;n:5177	Standard	1	A0A8H6APY4
UP000531938	Nothoprocta ornata	83376	Metazoa	C:78.8%[S:78.5%;D:0.4%];F:5.8%;M:15.3%;n:8338	Standard	1	A0A7K7BIL3
UP000532252	Motacilla alba (White wagtail) (Pied wagtail)	45807	Metazoa	C:73.6%[S:73.3%;D:0.3%];F:5.5%;M:21.0%;n:10844	Standard	0
UP000532311	Fusarium globosum	78864	Fungi	C:96.2%[S:96.0%;D:0.3%];F:1.0%;M:2.8%;n:4494	Standard	1	A0A8H5YXM5
UP000532437	Erythrocercus mccallii	107208	Metazoa	C:71.5%[S:71.1%;D:0.4%];F:6.5%;M:22.0%;n:10844	Standard	0
UP000532545	Bombycilla garrulus (Bohemian waxwing) (Lanius garrulus)	125297	Metazoa	C:73.9%[S:73.6%;D:0.2%];F:5.4%;M:20.8%;n:10844	Standard	1	A0A7L1MHS8
UP000532908	Stercorarius parasiticus (Parasitic jaeger) (Arctic skua)	54059	Metazoa	C:78.0%[S:77.6%;D:0.4%];F:5.9%;M:16.2%;n:8338	Standard	0
UP000533896	Lophotis ruficrista	172689	Metazoa	C:80.0%[S:79.8%;D:0.3%];F:5.8%;M:14.1%;n:8338	Standard	0
UP000533954	Eudromia elegans (Elegant crested-tinamou)	8805	Metazoa	C:79.6%[S:79.3%;D:0.3%];F:5.7%;M:14.6%;n:8338	Standard	0
UP000534107	Bucco capensis (collared puffbird)	135168	Metazoa	C:77.6%[S:77.3%;D:0.3%];F:6.2%;M:16.2%;n:8338	Close to standard (high value)	0
UP000534407	Oriolus oriolus (Eurasian golden oriole) (Coracias oriolus)	181099	Metazoa	C:75.7%[S:75.5%;D:0.2%];F:5.3%;M:19.0%;n:10844	Standard	1	A0A7L1P3D3
UP000534426	Crypturellus undulatus	48396	Metazoa	C:75.1%[S:74.6%;D:0.5%];F:7.3%;M:17.6%;n:8338	Standard	1	A0A7K4LFD7
UP000534626	Falcunculus frontatus (Eastern shriketit)	254539	Metazoa	C:76.9%[S:76.7%;D:0.2%];F:5.2%;M:17.9%;n:10844	Close to standard (high value)	1	A0A7K6L9C5
UP000534634	Illadopsis cleaveri (blackcap illadopsis)	201329	Metazoa	C:72.7%[S:72.5%;D:0.2%];F:5.5%;M:21.8%;n:10844	Standard	0
UP000534930	Myiagra hebetior	381031	Metazoa	C:75.4%[S:75.1%;D:0.3%];F:5.3%;M:19.3%;n:10844	Standard	1	A0A7K9IVY1
UP000535403	Calonectris borealis (Cory's shearwater)	1323832	Metazoa	C:72.6%[S:72.3%;D:0.2%];F:9.4%;M:18.0%;n:8338	Close to standard (high value)	1	A0A7L3YE12
UP000535705	Pycnonotus jocosus (Red-whiskered bulbul) (Lanius jocosus)	182897	Metazoa	C:71.6%[S:71.4%;D:0.2%];F:6.3%;M:22.2%;n:10844	Close to standard (high value)	0
UP000536033	Alca torda (Razorbill)	28689	Metazoa	C:76.5%[S:76.2%;D:0.3%];F:7.3%;M:16.2%;n:8338	Standard	0
UP000536092	Certhia brachydactyla (short-toed tree-creeper)	73330	Metazoa	C:75.8%[S:75.6%;D:0.2%];F:5.1%;M:19.1%;n:10844	Standard	0
UP000536260	Syrrhaptes paradoxus (Pallas's sandgrouse)	302527	Metazoa	C:65.7%[S:65.4%;D:0.3%];F:9.4%;M:25.0%;n:8338	Standard	1	A0A7L3BCA0
UP000536275	Candida albicans (Yeast)	5476	Fungi	C:86.7%[S:74.0%;D:12.7%];F:7.0%;M:6.4%;n:2137	Outlier (high value)	2	A0A8H6BRN7;A0A8H6F0S7
UP000536381	Semnornis frantzii	91796	Metazoa	C:48.2%[S:48.0%;D:0.1%];F:10.8%;M:41.0%;n:8338	Close to standard (low value)	0
UP000536711	Fusarium acutatum	78861	Fungi	C:98.0%[S:97.7%;D:0.3%];F:0.4%;M:1.6%;n:4494	Standard	1	A0A8H4JRY7
UP000537039	Ciconia maguari	52777	Metazoa	C:78.2%[S:77.9%;D:0.3%];F:6.4%;M:15.4%;n:8338	Standard	0
UP000537234	Dicrurus megarhynchus	450177	Metazoa	C:77.1%[S:76.9%;D:0.2%];F:4.8%;M:18.1%;n:10844	Close to standard (high value)	1	A0A7K9ZS01
UP000537522	Chauna torquata (Southern screamer)	30388	Metazoa	C:73.2%[S:72.9%;D:0.3%];F:6.8%;M:20.0%;n:8338	Standard	0
UP000537747	Mystacornis crossleyi	98133	Metazoa	C:39.4%[S:39.3%;D:0.1%];F:9.4%;M:51.2%;n:10844	Outlier (low value)	1	A0A7L2S6V4
UP000537779	Tyrannus savana (Fork-tailed flycatcher) (Muscivora tyrannus)	137541	Metazoa	C:72.2%[S:71.9%;D:0.3%];F:5.5%;M:22.3%;n:10844	Standard	0
UP000537927	Rhegmatorhina hoffmannsi (white-breasted antbird)	468512	Metazoa	C:68.2%[S:68.1%;D:0.1%];F:5.0%;M:26.8%;n:10844	Close to standard (low value)	0
UP000538472	Nyctibius bracteatus (Rufous potoo)	48426	Metazoa	C:77.9%[S:77.6%;D:0.3%];F:6.3%;M:15.8%;n:8338	Standard	0
UP000538515	Sylvia borin (Garden warbler)	73324	Metazoa	C:74.0%[S:73.8%;D:0.2%];F:5.2%;M:20.8%;n:10844	Standard	0
UP000538725	Melanocharis versteri (Fan-tailed berrypecker)	254552	Metazoa	C:76.1%[S:75.9%;D:0.2%];F:5.3%;M:18.6%;n:10844	Standard	0
UP000539032	Scopus umbretta (Hammerkop)	33581	Metazoa	C:57.7%[S:57.4%;D:0.3%];F:10.7%;M:31.6%;n:8338	Standard	0
UP000539599	Sagittarius serpentarius (Secretary bird)	56258	Metazoa	C:66.9%[S:66.6%;D:0.3%];F:8.7%;M:24.4%;n:8338	Standard	0
UP000539920	Ploceus nigricollis	441696	Metazoa	C:74.6%[S:74.3%;D:0.3%];F:5.2%;M:20.2%;n:10844	Standard	0
UP000540071	Poecile atricapillus (Black-capped chickadee) (Parus atricapillus)	48891	Metazoa	C:77.6%[S:77.4%;D:0.2%];F:5.1%;M:17.3%;n:10844	Close to standard (high value)	0
UP000540089	Rissa tridactyla (Black-legged kittiwake) (Larus tridactyla)	75485	Metazoa	C:81.9%[S:81.5%;D:0.4%];F:5.7%;M:12.4%;n:8338	Close to standard (high value)	1	A0A7L3TJ24
UP000540150	Eulacestoma nigropectus (wattled ploughbill)	461239	Metazoa	C:77.7%[S:77.5%;D:0.2%];F:4.9%;M:17.4%;n:10844	Close to standard (high value)	1	A0A7K8CTG8
UP000540762	Brachypodius atriceps (black-headed bulbul)	182895	Metazoa	C:71.8%[S:71.7%;D:0.1%];F:5.1%;M:23.1%;n:10844	Close to standard (low value)	0
UP000540952	Tachuris rubrigastra	495162	Metazoa	C:76.8%[S:76.5%;D:0.3%];F:5.1%;M:18.1%;n:10844	Close to standard (high value)	1	A0A7K4WZ89
UP000541154	Aspergillus burnettii	2508778	Fungi	C:96.5%[S:96.0%;D:0.5%];F:1.4%;M:2.1%;n:4191	Close to standard (high value)	1	A0A8H6A085
UP000541181	Chunga burmeisteri (Black-legged seriema)	1352770	Metazoa	C:80.4%[S:80.1%;D:0.3%];F:5.7%;M:13.9%;n:8338	Close to standard (high value)	0
UP000541249	Eurystomus gularis	325343	Metazoa	C:76.4%[S:76.1%;D:0.3%];F:7.1%;M:16.4%;n:8338	Standard	1	A0A7L4CXS9
UP000541332	Alopecoenas beccarii (Western bronze ground-dove)	262131	Metazoa	C:78.9%[S:78.6%;D:0.3%];F:6.3%;M:14.8%;n:8338	Close to standard (high value)	1	A0A7L4G681
UP000541444	Kingdonia uniflora	39325	Chloroplastida	C:76.6%[S:71.1%;D:5.5%];F:14.5%;M:8.9%;n:1614	Outlier (high value)	1	A0A7J7L8K9
UP000541605	Chaetorhynchus papuensis (pygmy drongo)	254446	Metazoa	C:76.7%[S:76.3%;D:0.4%];F:5.5%;M:17.9%;n:10844	Close to standard (high value)	1	A0A7K8JJM6
UP000541811	Arenaria interpres (Ruddy turnstone) (Tringa interpres)	54971	Metazoa	C:76.0%[S:75.7%;D:0.3%];F:7.5%;M:16.6%;n:8338	Standard	0
UP000542358	Oreocharis arfaki (tit berrypecker)	979223	Metazoa	C:75.7%[S:75.6%;D:0.1%];F:5.5%;M:18.8%;n:10844	Standard	1	A0A7K6KRC6
UP000542434	Ciccaba nigrolineata	1118524	Metazoa	C:78.2%[S:77.8%;D:0.4%];F:6.2%;M:15.5%;n:8338	Standard	0
UP000542689	Ifrita kowaldi (blue-capped ifrita)	461245	Metazoa	C:75.1%[S:74.9%;D:0.2%];F:5.7%;M:19.1%;n:10844	Standard	1	A0A7K6PAL9
UP000543287	Dromaius novaehollandiae (Emu)	8790	Metazoa	C:79.8%[S:79.4%;D:0.4%];F:5.8%;M:14.4%;n:8338	Standard	1	A0A7K9BJ34
UP000543364	Cephalopterus ornatus (Amazonian umbrellabird)	114276	Metazoa	C:73.7%[S:73.5%;D:0.2%];F:5.9%;M:20.4%;n:10844	Standard	0
UP000544127	Upupa epops (Eurasian hoopoe)	57439	Metazoa	C:77.2%[S:76.9%;D:0.3%];F:6.6%;M:16.1%;n:8338	Standard	0
UP000544331	Fusarium mundagurra	1567541	Fungi	C:97.8%[S:97.2%;D:0.6%];F:0.6%;M:1.6%;n:4494	Standard	1	A0A8H5Y2K8
UP000545329	Erpornis zantholeuca	1112836	Metazoa	C:66.4%[S:66.2%;D:0.2%];F:6.5%;M:27.1%;n:10844	Standard	1	A0A7L2XB30
UP000545332	Crypturellus soui	458187	Metazoa	C:76.5%[S:75.6%;D:0.9%];F:6.5%;M:16.9%;n:8338	Standard	0
UP000545435	Rostratula benghalensis (greater painted-snipe)	118793	Metazoa	C:80.8%[S:80.5%;D:0.3%];F:5.8%;M:13.4%;n:8338	Standard	0
UP000545574	Panurus biarmicus (Bearded tit)	181101	Metazoa	C:62.3%[S:61.8%;D:0.5%];F:6.7%;M:31.0%;n:10844	Close to standard (low value)	0
UP000546213	Fusarium pseudocircinatum	56676	Fungi	C:97.4%[S:97.1%;D:0.3%];F:0.7%;M:1.9%;n:4494	Standard	2	A0A8H5UK70;A0A8H5P888
UP000546235	Caloenas nicobarica (Nicobar pigeon)	187106	Metazoa	C:78.8%[S:78.6%;D:0.2%];F:5.2%;M:16.0%;n:8338	Standard	0
UP000546986	Cisticola juncidis	52622	Metazoa	C:73.7%[S:73.5%;D:0.1%];F:5.3%;M:21.1%;n:10844	Standard	0
UP000547499	Lanius ludovicianus (Loggerhead shrike)	28713	Metazoa	C:74.6%[S:74.3%;D:0.2%];F:5.4%;M:20.0%;n:10844	Standard	1	A0A7K5SA46
UP000547721	Ptilorrhoa leucosticta	449384	Metazoa	C:73.0%[S:72.7%;D:0.3%];F:5.6%;M:21.4%;n:10844	Close to standard (low value)	0
UP000547976	Gibberella subglutinans (Fusarium subglutinans)	42677	Fungi	C:98.6%[S:98.4%;D:0.2%];F:0.3%;M:1.1%;n:4494	Close to standard (low value)	1	A0A8H5QCU5
UP000548317	Struthidea cinerea	181839	Metazoa	C:76.8%[S:76.6%;D:0.2%];F:5.0%;M:18.2%;n:10844	Standard	1	A0A7K8FYS0
UP000549091	Nesospiza acunhae	381881	Metazoa	C:72.2%[S:72.0%;D:0.2%];F:5.1%;M:22.7%;n:10844	Standard	1	A0A7K7S616
UP000549157	Zosterops hypoxanthus	2485327	Metazoa	C:70.3%[S:70.0%;D:0.3%];F:5.8%;M:23.9%;n:10844	Standard	0
UP000549394	Dimorphilus gyrociliatus	2664684	Metazoa	C:91.9%[S:85.5%;D:6.4%];F:1.3%;M:6.8%;n:954	Unknown	1	A0A7I8VU54
UP000549499	Crotophaga sulcirostris (Groove-billed ani)	33598	Metazoa	C:79.3%[S:79.0%;D:0.3%];F:5.9%;M:14.8%;n:8338	Standard	0
UP000549775	Acrocephalus arundinaceus (Great reed-warbler)	39621	Metazoa	C:68.8%[S:68.3%;D:0.5%];F:6.5%;M:24.7%;n:10844	Standard	0
UP000550059	Setophaga kirtlandii (Kirtland's warbler) (Dendroica kirtlandii)	298831	Metazoa	C:74.0%[S:73.8%;D:0.2%];F:5.7%;M:20.2%;n:10844	Standard	0
UP000550086	Jacana jacana (Wattled jacana) (Parra jacana)	54508	Metazoa	C:69.6%[S:69.3%;D:0.3%];F:8.0%;M:22.3%;n:8338	Standard	0
UP000550142	Spirometra erinaceieuropaei (Tapeworm) (Spirometra erinacei)	99802	Metazoa	C:64.7%[S:58.4%;D:6.3%];F:9.1%;M:26.2%;n:954	Unknown	1	A0A7M3RFH9
UP000550309	Onychorhynchus coronatus (Royal flycatcher)	360224	Metazoa	C:77.1%[S:76.9%;D:0.2%];F:5.0%;M:17.8%;n:10844	Close to standard (high value)	0
UP000550660	Trogon melanurus (Black-tailed trogon)	56311	Metazoa	C:79.4%[S:79.0%;D:0.4%];F:6.0%;M:14.5%;n:8338	Standard	0
UP000550707	Molossus molossus (Pallas' mastiff bat) (Vespertilio molossus)	27622	Metazoa	C:95.1%[S:48.6%;D:46.4%];F:0.6%;M:4.3%;n:12234	Outlier (high value)	4	A0A7J8CBI9;A0A7J8CBL8;A0A7J8CBN4;A0A7J8CBN9
UP000551127	Bucorvus abyssinicus (Northern ground-hornbill) (Abyssinian ground-hornbill)	153643	Metazoa	C:81.1%[S:80.8%;D:0.3%];F:5.6%;M:13.3%;n:8338	Close to standard (high value)	0
UP000551443	Xiphorhynchus elegans (elegant woodcreeper)	269412	Metazoa	C:63.7%[S:63.4%;D:0.3%];F:7.2%;M:29.1%;n:10844	Standard	0
UP000551758	Diceros bicornis minor (South-central black rhinoceros)	77932	Metazoa	C:72.1%[S:71.9%;D:0.2%];F:9.4%;M:18.5%;n:12234	Standard	1	A0A7J7F8R7
UP000551823	Nyctiprogne leucopyga	382315	Metazoa	C:69.7%[S:69.3%;D:0.4%];F:8.0%;M:22.3%;n:8338	Standard	0
UP000552319	Quiscalus mexicanus (Great-tailed grackle) (Cassidix mexicanus)	64278	Metazoa	C:68.9%[S:68.6%;D:0.3%];F:7.8%;M:23.3%;n:10844	Standard	1	A0A7L2FBE8
UP000553632	Perkinsus olseni (Perkinsus atlanticus)	32597	Alveolata	C:65.5%[S:43.9%;D:21.6%];F:21.6%;M:12.9%;n:171	Unknown	9	A0A7J6Q7D4;A0A7J6PSA7;A0A7J6PSW4;A0A7J6Q5J8;A0A7J6R8R1;A0A7J6RUG8;A0A7J6RXT9;A0A7J6SHG2;A0A7J6SIN2
UP000553648	Serilophus lunatus (silver-breasted broadbill)	239386	Metazoa	C:76.6%[S:76.4%;D:0.2%];F:4.7%;M:18.6%;n:10844	Standard	0
UP000553798	Prunella fulvescens (Brown accentor)	670355	Metazoa	C:66.7%[S:66.4%;D:0.2%];F:7.0%;M:26.3%;n:10844	Standard	0
UP000553862	Molothrus ater (Brown-headed cowbird)	84834	Metazoa	C:77.3%[S:76.8%;D:0.5%];F:5.1%;M:17.6%;n:10844	Outlier (high value)	2	A0A7L3UUJ4;A0A7L3UYP8
UP000554235	Fusarium albosuccineum	1237068	Fungi	C:95.9%[S:95.3%;D:0.6%];F:1.5%;M:2.6%;n:4494	Outlier (high value)	1	A0A8H4L8D4
UP000554482	Thalictrum thalictroides (Rue-anemone) (Anemone thalictroides)	46969	Chloroplastida	C:87.0%[S:84.5%;D:2.5%];F:8.3%;M:4.7%;n:1614	Outlier (high value)	5	A0A7J6WB24;A0A7J6W3K2;A0A7J6W588;A0A7J6W8M0;A0A7J6WGZ5
UP000554720	Anthoscopus minutus (Southern penduline-tit)	156561	Metazoa	C:66.8%[S:66.6%;D:0.2%];F:6.7%;M:26.5%;n:10844	Standard	1	A0A7L2DWX1
UP000555275	Podilymbus podiceps (Pied-billed grebe)	9252	Metazoa	C:79.3%[S:79.0%;D:0.3%];F:5.9%;M:14.8%;n:8338	Standard	1	A0A7L0TLJ2
UP000555367	Pelecanoides urinatrix (Common diving petrel) (Procellaria urinatrix)	37079	Metazoa	C:78.3%[S:77.9%;D:0.4%];F:6.9%;M:14.8%;n:8338	Close to standard (high value)	1	A0A7L3C4G7
UP000555649	Herpetotheres cachinnans (Laughing falcon) (Falco cachinnans)	56343	Metazoa	C:80.2%[S:80.0%;D:0.3%];F:5.9%;M:13.9%;n:8338	Close to standard (high value)	0
UP000556165	Phaetusa simplex (large-billed tern)	297813	Metazoa	C:74.0%[S:73.6%;D:0.4%];F:6.5%;M:19.5%;n:8338	Standard	0
UP000556200	Neopipo cinnamomea	456388	Metazoa	C:72.6%[S:72.4%;D:0.2%];F:5.7%;M:21.7%;n:10844	Standard	0
UP000556761	Thalassarche chlororhynchos (Atlantic yellow-nosed albatross) (Diomedea chlororhynchos)	54017	Metazoa	C:55.4%[S:55.2%;D:0.2%];F:10.3%;M:34.3%;n:8338	Standard	0
UP000557196	Aleadryas rufinucha (rufous-naped whistler)	461220	Metazoa	C:74.3%[S:74.0%;D:0.2%];F:5.9%;M:19.8%;n:10844	Standard	1	A0A7K8I562
UP000557230	Indicator maculatus (spotted honeyguide)	545262	Metazoa	C:77.6%[S:77.3%;D:0.3%];F:6.5%;M:15.9%;n:8338	Standard	0
UP000557268	Hylia prasina (green hylia)	208073	Metazoa	C:73.8%[S:73.6%;D:0.2%];F:5.3%;M:20.9%;n:10844	Standard	0
UP000557271	Chionis minor (Black-faced sheathbill)	227182	Metazoa	C:80.0%[S:79.7%;D:0.3%];F:6.2%;M:13.8%;n:8338	Close to standard (high value)	0
UP000557315	Daphoenositta chrysoptera (varied sittella)	254528	Metazoa	C:75.9%[S:75.7%;D:0.2%];F:5.1%;M:19.0%;n:10844	Standard	1	A0A7K6G514
UP000557426	Zapornia atra	2585822	Metazoa	C:72.7%[S:72.3%;D:0.4%];F:8.5%;M:18.9%;n:8338	Standard	0
UP000557566	Ophiocordyceps sinensis	72228	Fungi	C:96.4%[S:92.8%;D:3.6%];F:0.7%;M:2.9%;n:4494	Standard	2	A0A8H4LU85;A0A8H4PU21
UP000558164	Leptocoma aspasia	2585812	Metazoa	C:73.2%[S:73.0%;D:0.2%];F:5.3%;M:21.6%;n:10844	Standard	0
UP000558460	Horornis vulcanius	2585811	Metazoa	C:31.2%[S:31.0%;D:0.2%];F:9.4%;M:59.5%;n:10844	Outlier (low value)	0
UP000558488	Pipistrellus kuhlii (Kuhl's pipistrelle)	59472	Metazoa	C:94.2%[S:56.9%;D:37.3%];F:0.5%;M:5.2%;n:12234	Outlier (high value)	2	A0A7J7SP48;A0A7J7SP66
UP000558509	Thryothorus ludovicianus (Carolina wren)	74200	Metazoa	C:73.0%[S:72.7%;D:0.3%];F:5.6%;M:21.4%;n:10844	Standard	0
UP000558688	Fusarium oxysporum (Fusarium vascular wilt)	5507	Fungi	C:90.7%[S:90.3%;D:0.5%];F:3.8%;M:5.4%;n:4494	Standard	1	A0A420P1F1
UP000558958	Sakesphorus luctuosus	419690	Metazoa	C:74.9%[S:74.6%;D:0.3%];F:5.2%;M:19.9%;n:10844	Standard	0
UP000559027	Leucoagaricus leucothites	201217	Fungi	C:90.5%[S:88.2%;D:2.2%];F:1.8%;M:7.7%;n:3870	Close to standard (low value)	1	A0A8H5D7N5
UP000559068	Aegotheles bennettii	48278	Metazoa	C:78.4%[S:78.1%;D:0.3%];F:6.5%;M:15.1%;n:8338	Standard	1	A0A7K6U4R3
UP000559256	Tetrapyrgos nigripes	182062	Fungi	C:87.9%[S:84.7%;D:3.2%];F:2.1%;M:10.1%;n:3870	Close to standard (high value)	2	A0A8H5GE81;A0A8H5LMG4
UP000560066	Neodrepanis coruscans (wattled asity)	254563	Metazoa	C:30.8%[S:30.6%;D:0.1%];F:7.3%;M:62.0%;n:10844	Outlier (low value)	0
UP000560247	Melospiza melodia (Song sparrow) (Fringilla melodia)	44397	Metazoa	C:73.2%[S:72.8%;D:0.5%];F:5.2%;M:21.6%;n:10844	Standard	1	A0A7K4QBT3
UP000560386	Ardeotis kori	89386	Metazoa	C:79.5%[S:79.2%;D:0.3%];F:5.9%;M:14.6%;n:8338	Standard	0
UP000561178	Rhipidura dahli	667186	Metazoa	C:77.0%[S:76.8%;D:0.2%];F:5.0%;M:18.0%;n:10844	Close to standard (high value)	1	A0A7K9VY10
UP000562238	Circaetus pectoralis (black-chested snake-eagle)	321084	Metazoa	C:77.8%[S:77.5%;D:0.3%];F:6.0%;M:16.1%;n:8338	Standard	0
UP000562322	Alectura lathami (Australian brush turkey)	81907	Metazoa	C:76.3%[S:76.0%;D:0.3%];F:6.7%;M:17.0%;n:8338	Standard	1	A0A7L0WWL4
UP000562415	Probosciger aterrimus (Palm cockatoo)	141839	Metazoa	C:74.4%[S:73.9%;D:0.5%];F:7.7%;M:17.9%;n:8338	Standard	0
UP000562929	Ophiocordyceps camponoti-floridani	2030778	Fungi	C:91.6%[S:91.0%;D:0.6%];F:2.5%;M:5.8%;n:4494	Close to standard (low value)	1	A0A8H4Q266
UP000563060	Fregetta grallaria (White-bellied storm-petrel) (Procellaria grallaria)	79628	Metazoa	C:72.0%[S:71.6%;D:0.4%];F:6.9%;M:21.0%;n:8338	Standard	0
UP000563107	Chaetops frenatus (Rufous rock-jumper)	221966	Metazoa	C:67.9%[S:67.8%;D:0.2%];F:6.6%;M:25.5%;n:10844	Close to standard (low value)	0
UP000563990	Abscondita terminalis	2069292	Metazoa	C:92.7%[S:90.0%;D:2.7%];F:2.0%;M:5.3%;n:2124	Outlier (high value)	1	A0A7J7A739
UP000564407	Malurus elegans (Red-winged fairywren)	720584	Metazoa	C:74.4%[S:74.2%;D:0.2%];F:5.6%;M:20.0%;n:10844	Standard	0
UP000564466	Oxyruncus cristatus (sharpbill)	114331	Metazoa	C:77.2%[S:77.0%;D:0.2%];F:4.9%;M:17.9%;n:10844	Standard	0
UP000564784	Loxia curvirostra (Red crossbill)	64802	Metazoa	C:77.4%[S:77.2%;D:0.2%];F:5.0%;M:17.6%;n:10844	Outlier (high value)	0
UP000564948	Rhagologus leucostigma	156170	Metazoa	C:76.9%[S:76.7%;D:0.2%];F:4.9%;M:18.1%;n:10844	Standard	1	A0A7K8C7P0
UP000565207	Pedionomus torquatus (Plains-wanderer)	227192	Metazoa	C:76.6%[S:76.3%;D:0.3%];F:6.9%;M:16.5%;n:8338	Standard	0
UP000565441	Tricholomella constricta	117010	Fungi	C:89.3%[S:88.4%;D:0.9%];F:2.1%;M:8.6%;n:3870	Close to standard (low value)	1	A0A8H5LZ17
UP000565698	Thinocorus orbignyianus	161742	Metazoa	C:79.4%[S:79.0%;D:0.3%];F:6.1%;M:14.5%;n:8338	Standard	0
UP000565754	Oenanthe oenanthe (Northern wheatear)	279966	Metazoa	C:72.3%[S:72.2%;D:0.2%];F:5.5%;M:22.2%;n:10844	Standard	0
UP000565785	Rhinopomastus cyanomelas (Common scimitarbill)	113115	Metazoa	C:79.2%[S:78.9%;D:0.4%];F:6.2%;M:14.6%;n:8338	Close to standard (high value)	1	A0A7L1NIS1
UP000566314	Buphagus erythrorhynchus (red-billed oxpecker)	245048	Metazoa	C:43.1%[S:42.8%;D:0.2%];F:8.9%;M:48.0%;n:10844	Outlier (low value)	0
UP000566440	Galbula dea	1109041	Metazoa	C:80.6%[S:80.2%;D:0.3%];F:5.8%;M:13.7%;n:8338	Close to standard (high value)	0
UP000566454	Prunella himalayana	670356	Metazoa	C:75.0%[S:74.8%;D:0.2%];F:5.4%;M:19.7%;n:10844	Standard	0
UP000566819	Cudoniella acicularis	354080	Fungi	C:82.3%[S:82.0%;D:0.4%];F:3.3%;M:14.3%;n:5177	Close to standard (high value)	1	A0A8H4W8A4
UP000567179	Psilocybe cf. subviscida	2480587	Fungi	C:91.4%[S:90.2%;D:1.2%];F:1.3%;M:7.3%;n:3870	Standard	1	A0A8H5BCD5
UP000567570	Aramus guarauna (Limpkin) (Scolopax guarauna)	54356	Metazoa	C:80.1%[S:79.8%;D:0.3%];F:5.9%;M:14.0%;n:8338	Close to standard (high value)	0
UP000567624	Smithornis capensis	363769	Metazoa	C:74.9%[S:74.7%;D:0.2%];F:4.9%;M:20.2%;n:10844	Standard	0
UP000567822	Sylvietta virens (Green crombec)	208069	Metazoa	C:74.3%[S:74.1%;D:0.2%];F:5.4%;M:20.4%;n:10844	Standard	0
UP000567826	Nyctibius grandis (Great potoo)	48427	Metazoa	C:77.6%[S:77.2%;D:0.4%];F:7.0%;M:15.4%;n:8338	Standard	0
UP000567872	Anseranas semipalmata (Magpie goose) (Anas semipalmata)	8851	Metazoa	C:81.1%[S:80.8%;D:0.3%];F:5.4%;M:13.4%;n:8338	Standard	0
UP000567885	Fusarium heterosporum	42747	Fungi	C:97.3%[S:97.2%;D:0.1%];F:0.9%;M:1.8%;n:4494	Standard	2	A0A8H5WE14;A0A8H5TXS1
UP000568556	Chordeiles acutipennis (Lesser nighthawk) (Caprimulgus acutipennis)	118183	Metazoa	C:79.0%[S:78.7%;D:0.3%];F:6.2%;M:14.8%;n:8338	Standard	0
UP000569620	Fusarium sp. NRRL 52700	1101274	Fungi	C:98.4%[S:98.2%;D:0.2%];F:0.4%;M:1.2%;n:4494	Standard	1	A0A8H5QYM0
UP000569728	Oceanites oceanicus (Wilson's storm petrel) (Procellaria oceanica)	79653	Metazoa	C:78.0%[S:77.7%;D:0.3%];F:6.3%;M:15.7%;n:8338	Standard	0
UP000570016	Rhynochetos jubatus (kagu)	54386	Metazoa	C:80.1%[S:79.8%;D:0.3%];F:5.9%;M:14.1%;n:8338	Standard	0
UP000570288	Oxylabes madagascariensis (white-throated Oxylabes)	98144	Metazoa	C:30.4%[S:30.3%;D:0.1%];F:8.2%;M:61.4%;n:10844	Outlier (low value)	0
UP000570547	Pachycephala philippinensis (yellow-belllied whistler)	449367	Metazoa	C:71.7%[S:71.5%;D:0.2%];F:5.6%;M:22.7%;n:10844	Close to standard (low value)	1	A0A7K9P8E3
UP000570592	Pardalotus punctatus (spotted pardalote)	254575	Metazoa	C:72.7%[S:72.5%;D:0.2%];F:5.8%;M:21.5%;n:10844	Standard	1	A0A7L3IN92
UP000571324	Origma solitaria	720586	Metazoa	C:76.1%[S:75.9%;D:0.2%];F:5.2%;M:18.8%;n:10844	Close to standard (high value)	0
UP000571567	Himantopus himantopus (Black-winged stilt) (Charadrius himantopus)	225398	Metazoa	C:79.4%[S:79.1%;D:0.4%];F:6.2%;M:14.4%;n:8338	Close to standard (high value)	0
UP000571582	Alaudala cheleensis (Asian short-toed lark)	670337	Metazoa	C:72.3%[S:71.8%;D:0.5%];F:6.1%;M:21.7%;n:10844	Close to standard (high value)	0
UP000572057	Locustella ochotensis (Middendorff's grasshopper-warbler)	187437	Metazoa	C:75.4%[S:75.2%;D:0.2%];F:5.0%;M:19.6%;n:10844	Close to standard (high value)	1	A0A7L1SCA1
UP000572325	Sterrhoptilus dennistouni	2585820	Metazoa	C:71.4%[S:71.2%;D:0.2%];F:5.2%;M:23.4%;n:10844	Standard	0
UP000572817	Botryosphaeria dothidea	55169	Fungi	C:95.7%[S:87.0%;D:8.7%];F:0.7%;M:3.6%;n:3786	Close to standard (high value)	1	A0A8H4IMP9
UP000572837	Pomatorhinus ruficollis (streak-breasted scimitar babbler)	932028	Metazoa	C:68.9%[S:68.7%;D:0.2%];F:5.6%;M:25.5%;n:10844	Close to standard (low value)	0
UP000573697	Polioptila caerulea (Blue-grey gnatcatcher)	66707	Metazoa	C:74.7%[S:74.5%;D:0.2%];F:5.3%;M:20.0%;n:10844	Standard	0
UP000573818	Sylvia atricapilla (blackcap)	48155	Metazoa	C:74.9%[S:74.7%;D:0.2%];F:5.1%;M:19.9%;n:10844	Standard	0
UP000574191	Hypocryptadius cinnamomeus	589841	Metazoa	C:55.0%[S:54.8%;D:0.2%];F:7.5%;M:37.5%;n:10844	Close to standard (low value)	1	A0A7L2QDA9
UP000574210	Rhodinocichla rosea	58203	Metazoa	C:74.6%[S:74.4%;D:0.2%];F:5.2%;M:20.2%;n:10844	Standard	0
UP000574277	Mesembrinibis cayennensis	1118748	Metazoa	C:76.5%[S:76.2%;D:0.3%];F:6.5%;M:17.0%;n:8338	Standard	0
UP000574317	Fusarium napiforme	42672	Fungi	C:96.7%[S:96.5%;D:0.2%];F:1.1%;M:2.2%;n:4494	Close to standard (low value)	2	A0A8H5JMT7;A0A8H5ITT3
UP000574528	Psilopogon haemacephalus	2585815	Metazoa	C:74.6%[S:74.3%;D:0.3%];F:6.6%;M:18.9%;n:8338	Standard	0
UP000574691	Burhinus bistriatus	240201	Metazoa	C:76.8%[S:76.5%;D:0.3%];F:6.4%;M:16.8%;n:8338	Standard	0
UP000574967	Machaerirhynchus nigripectus	1160894	Metazoa	C:76.2%[S:76.0%;D:0.2%];F:5.1%;M:18.7%;n:10844	Standard	1	A0A7K6IUJ5
UP000575029	Grantiella picta	266360	Metazoa	C:75.8%[S:75.6%;D:0.2%];F:5.0%;M:19.2%;n:10844	Standard	0
UP000575874	Aphelocoma coerulescens (Florida scrub-jay) (Corvus coerulescens)	39617	Metazoa	C:77.9%[S:77.6%;D:0.3%];F:5.1%;M:17.0%;n:10844	Close to standard (high value)	1	A0A7K7CR34
UP000576729	Callaeas wilsoni (North Island kokako)	1347786	Metazoa	C:74.0%[S:73.8%;D:0.2%];F:6.8%;M:19.2%;n:10844	Close to standard (high value)	1	A0A7L4LMD2
UP000578259	Pheucticus melanocephalus (Black-headed grosbeak) (Guiraca melanocephala)	371919	Metazoa	C:62.9%[S:62.8%;D:0.1%];F:6.6%;M:30.4%;n:10844	Close to standard (low value)	0
UP000578343	Baryphthengus martii (Rufous motmot)	176943	Metazoa	C:74.5%[S:74.1%;D:0.3%];F:7.1%;M:18.4%;n:8338	Standard	0
UP000578531	Letharia columbiana	112416	Fungi	C:95.6%[S:92.7%;D:2.9%];F:1.6%;M:2.8%;n:1706	Unknown	1	A0A8H6FR97
UP000579406	Chloroceryle aenea (American pygmy kingfisher)	176938	Metazoa	C:73.8%[S:73.5%;D:0.3%];F:6.9%;M:19.3%;n:8338	Standard	0
UP000579558	Notiomystis cincta	366454	Metazoa	C:70.6%[S:70.4%;D:0.2%];F:6.9%;M:22.5%;n:10844	Standard	0
UP000579685	Phainopepla nitens (Phainopepla)	161653	Metazoa	C:73.3%[S:73.1%;D:0.2%];F:5.9%;M:20.8%;n:10844	Standard	0
UP000579812	Onychostoma macrolepis	369639	Metazoa	C:92.1%[S:90.6%;D:1.5%];F:0.9%;M:7.0%;n:3640	Standard	1	A0A7J6CAI4
UP000579904	Oreotrochilus melanogaster	689266	Metazoa	C:71.5%[S:71.2%;D:0.2%];F:7.7%;M:20.8%;n:8338	Standard	0
UP000579941	Gymnorhina tibicen (Australian magpie) (Cracticus tibicen)	9132	Metazoa	C:76.6%[S:76.4%;D:0.3%];F:5.1%;M:18.3%;n:10844	Close to standard (high value)	1	A0A7L1B5X3
UP000580171	Pandion haliaetus (Osprey) (Falco haliaetus)	56262	Metazoa	C:60.9%[S:60.7%;D:0.2%];F:9.2%;M:29.9%;n:8338	Standard	0
UP000580250	Meloidogyne enterolobii	390850	Metazoa	C:68.7%[S:8.3%;D:60.4%];F:1.4%;M:29.8%;n:3131	Outlier (high value)	6	A0A6V7U0H4;A0A6V7VR31;A0A6V7W9Y8;A0A6V7WQV4;A0A6V7X5B6;A0A6V7Y5T5
UP000580559	Lamprigera yunnana	370605	Metazoa	C:93.0%[S:91.1%;D:1.9%];F:1.7%;M:5.2%;n:2124	Outlier (high value)	2	A0A7J7ANN3;A0A7J7AUS5
UP000580681	Emberiza fucata	337179	Metazoa	C:70.0%[S:69.8%;D:0.2%];F:5.9%;M:24.1%;n:10844	Standard	0
UP000580691	Sinosuthora webbiana	337173	Metazoa	C:75.9%[S:75.6%;D:0.3%];F:5.1%;M:19.0%;n:10844	Close to standard (high value)	0
UP000580825	Scytalopus superciliaris	312124	Metazoa	C:75.2%[S:74.9%;D:0.3%];F:5.3%;M:19.6%;n:10844	Standard	0
UP000580879	Climacteris rufus (rufous treecreeper)	47695	Metazoa	C:75.3%[S:75.1%;D:0.2%];F:5.5%;M:19.1%;n:10844	Standard	1	A0A7K6RD45
UP000582016	Fusarium phyllophilum	47803	Fungi	C:97.1%[S:96.9%;D:0.2%];F:0.8%;M:2.1%;n:4494	Standard	1	A0A8H5IJ23
UP000582182	Turnix velox (Little buttonquail)	2529409	Metazoa	C:71.5%[S:71.2%;D:0.3%];F:8.2%;M:20.4%;n:8338	Standard	0
UP000583049	Glareola pratincola (Collared pratincole) (Hirundo pratincola)	43316	Metazoa	C:78.8%[S:78.4%;D:0.4%];F:6.3%;M:14.9%;n:8338	Standard	0
UP000583164	Rhabdornis inornatus	237438	Metazoa	C:77.2%[S:77.0%;D:0.3%];F:5.1%;M:17.7%;n:10844	Close to standard (high value)	1	A0A7K9L888
UP000583496	Pomatostomus ruficeps (Chestnut-crowned babbler)	9176	Metazoa	C:63.4%[S:63.2%;D:0.2%];F:7.2%;M:29.4%;n:10844	Standard	1	A0A7L2T0F5
UP000583613	Eubucco bourcierii (red-headed barbet)	91767	Metazoa	C:76.4%[S:76.0%;D:0.4%];F:7.3%;M:16.3%;n:8338	Standard	1	A0A7K8XR77
UP000583740	Cardinalis cardinalis (Northern cardinal)	98964	Metazoa	C:73.3%[S:73.1%;D:0.2%];F:5.9%;M:20.9%;n:10844	Standard	1	A0A7K5MH11
UP000583915	Sitta europaea (Eurasian nuthatch)	50251	Metazoa	C:73.5%[S:73.2%;D:0.3%];F:5.6%;M:20.9%;n:10844	Standard	1	A0A7L1VI92
UP000583929	Cannabis sativa (Hemp) (Marijuana)	3483	Chloroplastida	C:92.1%[S:59.5%;D:32.6%];F:1.8%;M:6.1%;n:2326	Outlier (high value)	0
UP000584326	Podargus strigoides (Tawny frogmouth) (Caprimulgus strigoides)	8905	Metazoa	C:71.4%[S:71.0%;D:0.4%];F:8.0%;M:20.7%;n:8338	Standard	0
UP000584415	Platysteira castanea	1160851	Metazoa	C:75.8%[S:75.5%;D:0.3%];F:5.1%;M:19.1%;n:10844	Standard	1	A0A7K5VAL5
UP000584880	Ptilonorhynchus violaceus (Satin bowerbird) (Pyrrhocorax violaceus)	28724	Metazoa	C:75.6%[S:75.4%;D:0.2%];F:5.0%;M:19.4%;n:10844	Standard	1	A0A7K6BV28
UP000585317	Hirundo rustica (Barn swallow)	43150	Metazoa	C:75.6%[S:75.4%;D:0.2%];F:5.7%;M:18.7%;n:10844	Close to standard (high value)	1	A0A7L4ECF2
UP000585474	Actinidia rufa	165716	Chloroplastida	C:69.6%[S:54.3%;D:15.4%];F:12.1%;M:18.3%;n:2326	Outlier (high value)	0
UP000586634	Nycticryphes semicollaris	227226	Metazoa	C:80.2%[S:79.9%;D:0.3%];F:5.9%;M:13.8%;n:8338	Close to standard (high value)	0
UP000586671	Dromas ardeola	458190	Metazoa	C:77.6%[S:77.3%;D:0.3%];F:6.6%;M:15.8%;n:8338	Standard	0
UP000586704	Ceyx cyanopectus (Indigo-banded kingfisher)	390723	Metazoa	C:54.3%[S:53.6%;D:0.6%];F:10.1%;M:35.6%;n:8338	Standard	0
UP000586926	Mohoua ochrocephala	874463	Metazoa	C:70.9%[S:70.7%;D:0.2%];F:6.5%;M:22.6%;n:10844	Standard	1	A0A7K7XXC7
UP000587472	Psophia crepitans (common trumpeter)	54359	Metazoa	C:79.7%[S:79.4%;D:0.3%];F:6.0%;M:14.4%;n:8338	Standard	0
UP000587587	Promerops cafer (Cape sugarbird)	254652	Metazoa	C:75.8%[S:75.6%;D:0.2%];F:5.5%;M:18.7%;n:10844	Outlier (high value)	0
UP000587655	Ibidorhyncha struthersii	425643	Metazoa	C:79.4%[S:79.1%;D:0.3%];F:5.9%;M:14.6%;n:8338	Standard	1	A0A7K7UBD8
UP000587697	Rhadina sibilatrix	2585818	Metazoa	C:73.4%[S:73.2%;D:0.2%];F:5.7%;M:20.9%;n:10844	Standard	0
UP000588193	Scenedesmus sp. NREL 46B-D3	2650976	Chloroplastida	C:93.2%[S:89.3%;D:3.9%];F:2.1%;M:4.7%;n:1519	Unknown	4	A0A7J7Q7P4;A0A7J7PNT9;A0A7J7QE83;A0A7J7QMG8
UP000588334	Sclerurus mexicanus (tawny-throated leaftosser)	265632	Metazoa	C:76.5%[S:76.3%;D:0.3%];F:4.8%;M:18.6%;n:10844	Standard	0
UP000589485	Sapayoa aenigma (broad-billed sapayoa)	239371	Metazoa	C:71.6%[S:71.4%;D:0.2%];F:5.8%;M:22.6%;n:10844	Standard	0
UP000589495	Vireo altiloquus (Black-whiskered vireo)	34956	Metazoa	C:74.2%[S:73.9%;D:0.3%];F:5.3%;M:20.5%;n:10844	Standard	1	A0A7K5LMF6
UP000590623	Cinclus mexicanus (American dipper)	161649	Metazoa	C:66.8%[S:66.6%;D:0.2%];F:6.6%;M:26.6%;n:10844	Standard	1	A0A7L2JG06
UP000590868	Heliornis fulica (sungrebe)	54369	Metazoa	C:78.0%[S:77.6%;D:0.4%];F:6.1%;M:15.9%;n:8338	Standard	0
UP000591073	Glaucidium brasilianum (Ferruginous pygmy-owl)	78217	Metazoa	C:80.2%[S:79.8%;D:0.3%];F:5.9%;M:13.9%;n:8338	Standard	0
UP000591131	Perkinsus chesapeaki (Clam parasite) (Perkinsus andrewsi)	330153	Alveolata	C:91.2%[S:88.9%;D:2.3%];F:3.5%;M:5.3%;n:171	Unknown	2	A0A7J6LGT5;A0A7J6L2V7
UP000591535	Grallaria varia (variegated antpitta)	117165	Metazoa	C:74.9%[S:74.7%;D:0.3%];F:5.2%;M:19.9%;n:10844	Standard	0
UP000593560	Gossypium harknessii	34285	Chloroplastida	C:45.6%[S:41.5%;D:4.1%];F:12.9%;M:41.5%;n:2326	Standard	0
UP000593561	Gossypium davidsonii (Davidson's cotton)	34287	Chloroplastida	C:60.4%[S:55.8%;D:4.6%];F:6.4%;M:33.2%;n:2326	Standard	1	A0A7J8RD50
UP000593562	Tripterygium wilfordii (Thunder God vine)	458696	Chloroplastida	C:91.2%[S:75.1%;D:16.1%];F:3.7%;M:5.0%;n:2326	Standard	2	A0A7J7C1A3;A0A7J7C9S5
UP000593563	Apium graveolens (Celery)	4045	Chloroplastida	C:5.1%[S:4.9%;D:0.2%];F:0.5%;M:94.4%;n:2326	Standard	0
UP000593564	Camellia sinensis (Tea)	4442	Chloroplastida	C:79.6%[S:73.0%;D:6.6%];F:6.1%;M:14.3%;n:2326	Standard	1	A0A7J7HA82
UP000593565	Ameiurus melas (Black bullhead) (Silurus melas)	219545	Metazoa	C:91.9%[S:90.6%;D:1.3%];F:2.2%;M:5.9%;n:3640	Standard	1	A0A7J6ATR0
UP000593566	Letharia lupina	560253	Fungi	C:96.4%[S:96.1%;D:0.3%];F:0.9%;M:2.8%;n:1706	Unknown	2	A0A8H6CM18;A0A8H6CIW0
UP000593567	Bugula neritina (Brown bryozoan) (Sertularia neritina)	10212	Metazoa	C:76.2%[S:67.0%;D:9.2%];F:9.0%;M:14.8%;n:954	Unknown	1	A0A7J7KIM1
UP000593568	Gossypium trilobum	34281	Chloroplastida	C:60.8%[S:55.4%;D:5.4%];F:5.9%;M:33.2%;n:2326	Standard	1	A0A7J9EJQ1
UP000593570	Fusarium oxysporum f. sp. conglutinans	100902	Fungi	C:97.9%[S:96.8%;D:1.1%];F:0.7%;M:1.4%;n:4494	Standard	1	A0A8H6LIG4
UP000593571	Rousettus aegyptiacus (Egyptian rousette) (Egyptian fruit bat)	9407	Metazoa	C:95.8%[S:45.5%;D:50.3%];F:0.4%;M:3.7%;n:12234	Outlier (high value)	2	A0A7J8CM86;A0A7J8CM91
UP000593572	Gossypium lobatum	34289	Chloroplastida	C:48.1%[S:44.3%;D:3.8%];F:12.8%;M:39.2%;n:2326	Standard	1	A0A7J8MDC2
UP000593573	Gossypium klotzschianum	34286	Chloroplastida	C:61.2%[S:56.2%;D:5.0%];F:7.2%;M:31.6%;n:2326	Standard	1	A0A7J8U8U8
UP000593574	Gossypium laxum	34288	Chloroplastida	C:55.9%[S:51.0%;D:4.9%];F:8.8%;M:35.3%;n:2326	Standard	0
UP000593575	Gossypium armourianum	34283	Chloroplastida	C:47.2%[S:43.6%;D:3.7%];F:12.6%;M:40.2%;n:2326	Standard	0
UP000593576	Gossypium schwendimanii (Cotton)	34291	Chloroplastida	C:63.8%[S:58.1%;D:5.6%];F:5.8%;M:30.4%;n:2326	Standard	1	A0A7J9LSP1
UP000593577	Gossypium aridum (American cotton)	34290	Chloroplastida	C:43.7%[S:40.3%;D:3.4%];F:13.6%;M:42.6%;n:2326	Standard	1	A0A7J8XNF9
UP000593579	Gossypium gossypioides (Mexican cotton) (Selera gossypioides)	34282	Chloroplastida	C:45.0%[S:40.5%;D:4.4%];F:5.4%;M:49.7%;n:2326	Standard	1	A0A7J9BDG6
UP000594220	Crocodylus porosus (Saltwater crocodile) (Estuarine crocodile)	8502	Metazoa	C:91.7%[S:56.4%;D:35.3%];F:2.3%;M:6.0%;n:7480	Unknown	0
UP000594260	Varroa destructor (Honeybee mite)	109461	Metazoa	C:99.2%[S:41.2%;D:58.0%];F:0.0%;M:0.7%;n:2934	Standard	2	A0A7M7IZW3;A0A7M7J0H3
UP000594261	Quercus lobata (Valley oak)	97700	Chloroplastida	C:92.3%[S:81.1%;D:11.2%];F:3.1%;M:4.7%;n:2326	Outlier (high value)	0
UP000594262	Clytia hemisphaerica	252671	Metazoa	C:81.1%[S:72.1%;D:9.0%];F:2.9%;M:15.9%;n:954	Unknown	1	A0A7M5WTY2
UP000594263	Kalanchoe fedtschenkoi (Lavender scallops) (South American air plant)	63787	Chloroplastida	C:90.5%[S:53.7%;D:36.8%];F:3.3%;M:6.3%;n:2326	Outlier (high value)	2	A0A7N1A1Y2;A0A7N1A3Y0
UP000594364	Epichloe festucae (strain Fl1)	877507	Fungi	C:87.4%[S:87.3%;D:0.1%];F:0.6%;M:11.9%;n:4494	Close to standard (low value)	1	A0A7S9PT42
UP000594454	Hermetia illucens (Black soldier fly)	343691	Metazoa	C:95.8%[S:87.6%;D:8.2%];F:1.2%;M:3.0%;n:3285	Outlier (high value)	1	A0A7R8UW84
UP000594638	Olea europaea subsp. europaea	158383	Chloroplastida	C:97.1%[S:48.1%;D:49.0%];F:0.9%;M:2.0%;n:2326	Outlier (high value)	0
UP000595140	Cuscuta campestris	132261	Chloroplastida	C:66.8%[S:17.8%;D:49.0%];F:2.2%;M:31.0%;n:5950	Outlier (high value)	2	A0A484M169;A0A484NBM7
UP000595437	Caligus rogercresseyi (Sea louse)	217165	Metazoa	C:15.9%[S:15.2%;D:0.7%];F:14.7%;M:69.4%;n:1013	Unknown	1	A0A7T8GU12
UP000596660	Chenopodium quinoa (Quinoa)	63459	Chloroplastida	C:86.4%[S:46.6%;D:39.8%];F:3.8%;M:9.8%;n:2326	Outlier (high value)	1	A0A803LK85
UP000596742	Mytilus galloprovincialis (Mediterranean mussel)	29158	Metazoa	C:77.3%[S:41.0%;D:36.3%];F:3.7%;M:19.0%;n:5295	Unknown	3	A0A8B6BG61;A0A8B6HTC3;A0A8B6HU09
UP000596902	Alternaria burnsii	1187904	Fungi	C:92.8%[S:92.7%;D:0.1%];F:0.4%;M:6.8%;n:6641	Standard	1	A0A8H7B4E2
UP000597762	Sepia pharaonis (Pharaoh cuttlefish)	158019	Metazoa	C:58.0%[S:48.6%;D:9.4%];F:4.3%;M:37.7%;n:5295	Unknown	1	A0A812DS80
UP000600918	Vespula pensylvanica (Western yellow jacket) (Wasp)	30213	Metazoa	C:91.3%[S:91.1%;D:0.3%];F:2.2%;M:6.5%;n:5991	Outlier (high value)	1	A0A834P2A5
UP000601435	Symbiodinium necroappetens	1628268	Alveolata	C:64.3%[S:58.5%;D:5.8%];F:14.0%;M:21.6%;n:171	Unknown	1	A0A812MQ80
UP000602510	Phytophthora infestans (Potato late blight agent) (Botrytis infestans)	4787	Stramenopila	C:98.0%[S:89.0%;D:9.0%];F:1.0%;M:1.0%;n:100	Standard	2	A0A833T7P9;A0A833W4G2
UP000603297	Pteruthius melanotis	357074	Metazoa	C:64.8%[S:64.6%;D:0.2%];F:4.0%;M:31.2%;n:10844	Close to standard (low value)	1	A0A852NF12
UP000603453	Mucor saturninus	64648	Fungi	C:97.1%[S:96.2%;D:0.9%];F:0.4%;M:2.5%;n:2449	Outlier (high value)	1	A0A8H7R7I4
UP000603627	Calcarius ornatus (Chestnut-collared longspur)	198940	Metazoa	C:72.6%[S:72.3%;D:0.3%];F:5.6%;M:21.8%;n:10844	Standard	0
UP000603793	Corvus moneduloides (New Caledonian crow)	1196302	Metazoa	C:76.3%[S:76.1%;D:0.2%];F:5.0%;M:18.6%;n:10844	Close to standard (high value)	1	A0A851X317
UP000604046	Symbiodinium natans	878477	Alveolata	C:69.6%[S:53.2%;D:16.4%];F:12.3%;M:18.1%;n:171	Unknown	2	A0A812UJA9;A0A812TYW7
UP000604080	Dryoscopus gambensis	85069	Metazoa	C:61.0%[S:60.8%;D:0.2%];F:6.6%;M:32.4%;n:10844	Outlier (low value)	1	A0A851DXN4
UP000604273	Fusarium gaditjirri	282569	Fungi	C:98.0%[S:97.9%;D:0.1%];F:0.5%;M:1.5%;n:4494	Standard	1	A0A8H4T0D0
UP000604825	Miscanthus lutarioriparius	422564	Chloroplastida	C:97.9%[S:24.9%;D:73.0%];F:0.8%;M:1.3%;n:4896	Outlier (high value)	2	A0A811MGR5;A0A811QKC7
UP000605846	Apophysomyces ossiformis	679940	Fungi	C:86.3%[S:84.4%;D:1.9%];F:3.3%;M:10.3%;n:2449	Standard	2	A0A8H7BGE8;A0A8H7BW20
UP000605970	Meloidogyne graminicola	189291	Metazoa	C:42.4%[S:40.9%;D:1.6%];F:2.4%;M:55.1%;n:3131	Standard	0
UP000605986	Fusarium austroafricanum	2364996	Fungi	C:97.4%[S:97.3%;D:0.2%];F:0.6%;M:2.0%;n:4494	Standard	1	A0A8H4JMT8
UP000606274	Silurus meridionalis (Southern catfish) (Silurus soldatovi meridionalis)	175797	Metazoa	C:93.4%[S:91.6%;D:1.8%];F:1.8%;M:4.8%;n:3640	Standard	0
UP000606786	Ceratitis capitata (Mediterranean fruit fly) (Tephritis capitata)	7213	Metazoa	C:72.8%[S:65.3%;D:7.5%];F:5.0%;M:22.2%;n:3285	Outlier (high value)	0
UP000606974	Endocarpon pusillum	364733	Fungi	C:93.9%[S:93.7%;D:0.3%];F:1.4%;M:4.7%;n:3546	Close to standard (high value)	2	A0A8H7E0M6;A0A8H7AAA9
UP000609673	Athelia sp. TMB	2748771	Fungi	C:90.7%[S:33.2%;D:57.5%];F:2.6%;M:6.7%;n:2898	Close to standard (high value)	3	A0A8H7KUD3;A0A8H7L6V0;A0A8H7KW07
UP000611227	Ramphastos sulfuratus	322582	Metazoa	C:71.3%[S:70.9%;D:0.4%];F:9.1%;M:19.6%;n:8338	Standard	1	A0A852C2J9
UP000611277	Certhia familiaris (Eurasian treecreeper)	73333	Metazoa	C:67.9%[S:67.7%;D:0.2%];F:7.0%;M:25.1%;n:10844	Close to standard (low value)	0
UP000612055	Edaphochlamys debaryana	47281	Chloroplastida	C:96.8%[S:91.2%;D:5.7%];F:1.4%;M:1.7%;n:1519	Unknown	2	A0A835YFP0;A0A835YAT9
UP000612746	Umbelopsis vinacea	44442	Fungi	C:95.2%[S:94.5%;D:0.7%];F:1.7%;M:3.1%;n:1614	Unknown	1	A0A8H7PVG8
UP000613066	Penelope pileata	1118817	Metazoa	C:81.5%[S:81.2%;D:0.3%];F:4.8%;M:13.7%;n:8338	Standard	0
UP000613177	Thamnidium elegans	101142	Fungi	C:81.5%[S:80.7%;D:0.8%];F:1.0%;M:17.5%;n:2449	Standard	1	A0A8H7W055
UP000613374	Mycena kentingensis (nom. inval.)	1325293	Fungi	C:87.5%[S:82.7%;D:4.8%];F:0.7%;M:11.8%;n:3870	Standard	1	A0A8H6W023
UP000613401	Colletotrichum gloeosporioides (Anthracnose fungus) (Glomerella cingulata)	474922	Fungi	C:96.7%[S:96.6%;D:0.0%];F:0.1%;M:3.2%;n:6841	Standard	1	A0A8H4FEQ5
UP000613580	Mycena chlorophos (Agaric fungus) (Agaricus chlorophos)	658473	Fungi	C:88.8%[S:83.4%;D:5.4%];F:1.1%;M:10.2%;n:3870	Standard	1	A0A8H6W8I3
UP000613740	Chlamydomonas schloesseri	2026947	Chloroplastida	C:97.8%[S:94.5%;D:3.2%];F:0.9%;M:1.4%;n:1519	Unknown	2	A0A835WQK8;A0A835WVN6
UP000614027	Campylorhamphus procurvoides	190295	Metazoa	C:76.4%[S:76.2%;D:0.2%];F:4.9%;M:18.7%;n:10844	Standard	0
UP000614263	Chloropsis cyanopogon	1218682	Metazoa	C:61.4%[S:61.1%;D:0.3%];F:7.1%;M:31.5%;n:10844	Outlier (low value)	0
UP000614350	Vespula vulgaris (Yellow jacket) (Wasp)	7454	Metazoa	C:84.7%[S:84.5%;D:0.2%];F:2.8%;M:12.5%;n:5991	Standard	1	A0A834K5Q0
UP000614601	Bursaphelenchus okinawaensis	465554	Metazoa	C:75.2%[S:73.8%;D:1.4%];F:1.3%;M:23.5%;n:3131	Standard	1	A0A811LBW7
UP000616885	Bionectria ochroleuca (Gliocladium roseum)	29856	Fungi	C:59.8%[S:58.8%;D:1.0%];F:16.8%;M:23.4%;n:4494	Close to standard (high value)	1	A0A8H7KD41
UP000617340	Vespula germanica (German yellow jacket) (Paravespula germanica)	30212	Metazoa	C:89.6%[S:89.3%;D:0.3%];F:3.7%;M:6.8%;n:5991	Standard	1	A0A834NAB1
UP000618051	Lamprotornis superbus	245042	Metazoa	C:79.9%[S:0.1%;D:79.8%];F:5.0%;M:15.1%;n:10844	Outlier (high value)	0
UP000618746	Spizella passerina (Chipping sparrow)	40210	Metazoa	C:30.2%[S:29.8%;D:0.4%];F:7.7%;M:62.1%;n:10844	Outlier (low value)	0
UP000619137	Sula dactylatra (Masked booby)	56068	Metazoa	C:65.6%[S:65.2%;D:0.4%];F:8.4%;M:26.0%;n:8338	Standard	0
UP000620104	Naganishia liquefaciens	104408	Fungi	C:68.3%[S:68.0%;D:0.4%];F:1.5%;M:30.2%;n:4284	Standard	1	A0A8H3YIL5
UP000620124	Mycena venus	2733690	Fungi	C:85.6%[S:80.4%;D:5.2%];F:2.7%;M:11.7%;n:3870	Close to standard (high value)	1	A0A8H6YBM0
UP000621168	Corythaeola cristata (Great blue turaco)	103954	Metazoa	C:59.2%[S:59.0%;D:0.3%];F:9.2%;M:31.6%;n:8338	Close to standard (low value)	0
UP000622797	Fusarium sarcochroum	1208366	Fungi	C:97.1%[S:96.8%;D:0.4%];F:0.8%;M:2.0%;n:4494	Standard	1	A0A8H4T3H4
UP000623129	Carex littledalei	544730	Chloroplastida	C:72.0%[S:62.0%;D:10.0%];F:1.5%;M:26.6%;n:4896	Outlier (high value)	1	A0A833QX06
UP000623467	Mycena sanguinolenta	230812	Fungi	C:87.4%[S:83.3%;D:4.1%];F:2.2%;M:10.4%;n:3870	Close to standard (high value)	1	A0A8H6Z7Q1
UP000623542	Elachura formosa (spotted wren-babbler)	1463973	Metazoa	C:73.8%[S:73.2%;D:0.5%];F:5.2%;M:21.0%;n:10844	Standard	1	A0A851UT82
UP000623687	Pleurotus ostreatus (Oyster mushroom) (White-rot fungus)	5322	Fungi	C:96.4%[S:95.2%;D:1.3%];F:0.6%;M:3.0%;n:3870	Standard	1	A0A8H6ZZP1
UP000624244	Cochliobolus sativus (Common root rot and spot blotch fungus) (Bipolaris sorokiniana)	45130	Fungi	C:84.5%[S:84.3%;D:0.2%];F:1.6%;M:14.0%;n:6641	Standard	1	A0A8H6DRH7
UP000624404	Sclerotinia trifoliorum	28548	Fungi	C:97.0%[S:96.8%;D:0.2%];F:1.4%;M:1.6%;n:5177	Standard	1	A0A8H2VPN4
UP000625584	Passerina amoena (Lazuli bunting)	142471	Metazoa	C:64.5%[S:64.2%;D:0.3%];F:6.4%;M:29.1%;n:10844	Close to standard (low value)	0
UP000625711	Rhynchophorus ferrugineus (Red palm weevil) (Curculio ferrugineus)	354439	Metazoa	C:94.7%[S:81.5%;D:13.3%];F:2.8%;M:2.4%;n:2124	Outlier (high value)	2	A0A834IW57;A0A834M094
UP000626092	Rhododendron simsii (Sims's rhododendron)	118357	Chloroplastida	C:88.9%[S:80.6%;D:8.3%];F:2.6%;M:8.5%;n:2326	Standard	0
UP000626568	Fusarium sp. NRRL 66182	2692428	Fungi	C:95.2%[S:94.5%;D:0.8%];F:1.6%;M:3.2%;n:4494	Standard	3	A0A8H4UIY9;A0A8H5DE94;A0A8H4V2E7
UP000627253	Tricholaema leucomelas (pied barbet)	240729	Metazoa	C:77.0%[S:76.6%;D:0.4%];F:6.6%;M:16.4%;n:8338	Close to standard (high value)	0
UP000628412	Aegithalos caudatus (Long-tailed tit) (Acredula caudata)	73327	Metazoa	C:69.1%[S:68.9%;D:0.2%];F:6.2%;M:24.7%;n:10844	Standard	1	A0A850XZR1
UP000629438	Tichodroma muraria	237442	Metazoa	C:50.1%[S:50.0%;D:0.2%];F:7.1%;M:42.7%;n:10844	Outlier (low value)	1	A0A850Z485
UP000629468	Agaricus bisporus var. burnettii	192524	Fungi	C:94.1%[S:93.5%;D:0.6%];F:1.4%;M:4.4%;n:3870	Close to standard (low value)	1	A0A8H7F9H6
UP000629713	Peucedramus taeniatus (Olive warbler)	135441	Metazoa	C:69.5%[S:69.3%;D:0.2%];F:7.0%;M:23.6%;n:10844	Standard	0
UP000630445	Aspergillus hiratsukae	1194566	Fungi	C:95.5%[S:95.3%;D:0.1%];F:1.3%;M:3.2%;n:4191	Standard	1	A0A8H6PEJ9
UP000631114	Coptis chinensis	261450	Chloroplastida	C:79.6%[S:73.7%;D:5.9%];F:9.2%;M:11.2%;n:1614	Outlier (high value)	0
UP000631181	Penicillium ucsense	2839758	Fungi	C:98.6%[S:98.5%;D:0.1%];F:0.1%;M:1.2%;n:4191	Standard	1	A0A8J8W0L5
UP000631391	Picathartes gymnocephalus (White-necked rockfowl)	175131	Metazoa	C:66.7%[S:66.5%;D:0.2%];F:6.7%;M:26.6%;n:10844	Standard	0
UP000631465	Cervus hanglu yarkandensis (Yarkand deer)	84702	Metazoa	C:0.6%[S:0.6%;D:0.1%];F:0.1%;M:99.2%;n:13335	Standard	0
UP000631545	Tychaedon coryphoeus (Karoo scrub-robin) (Erythropygia coryphaeus)	614051	Metazoa	C:74.0%[S:73.8%;D:0.2%];F:5.7%;M:20.3%;n:10844	Standard	0
UP000632118	Fregata magnificens (Magnificent frigatebird)	37042	Metazoa	C:66.5%[S:66.0%;D:0.5%];F:8.6%;M:24.9%;n:8338	Standard	1	A0A850W159
UP000633448	Pitta sordida (Hooded pitta)	9163	Metazoa	C:71.0%[S:70.7%;D:0.3%];F:6.2%;M:22.8%;n:10844	Standard	0
UP000634136	Senna tora	362788	Chloroplastida	C:81.9%[S:72.4%;D:9.4%];F:2.1%;M:16.0%;n:5366	Outlier (high value)	1	A0A834T8A5
UP000634236	Vidua chalybeata (Village indigobird)	81927	Metazoa	C:75.8%[S:75.3%;D:0.5%];F:5.7%;M:18.5%;n:10844	Outlier (high value)	1	A0A851KVI4
UP000635477	Fusarium zealandicum	1053134	Fungi	C:95.5%[S:95.3%;D:0.2%];F:1.4%;M:3.1%;n:4494	Standard	1	A0A8H4XJ41
UP000636479	Mycena indigotica	2126181	Fungi	C:89.1%[S:86.6%;D:2.5%];F:0.9%;M:10.1%;n:3870	Standard	2	A0A8H6T299;A0A8H6T379
UP000636709	Digitaria exilis	1010633	Chloroplastida	C:95.0%[S:17.3%;D:77.7%];F:0.6%;M:4.4%;n:4896	Outlier (high value)	2	A0A835BY62;A0A835EVR5
UP000636800	Vanilla planifolia (Vanilla)	51239	Chloroplastida	C:68.0%[S:60.3%;D:7.7%];F:16.3%;M:15.7%;n:3236	Outlier (high value)	2	A0A835R270;A0A835R6V8
UP000637239	Aspergillus chevalieri (Eurotium chevalieri)	182096	Fungi	C:97.7%[S:97.2%;D:0.5%];F:0.6%;M:1.7%;n:4191	Standard	1	A0A7R7VIZ7
UP000637704	Eolophus roseicapilla (Galah cockatoo) (Cacatua roseicapilla)	176039	Metazoa	C:71.9%[S:71.5%;D:0.4%];F:6.9%;M:21.3%;n:8338	Standard	0
UP000639338	Aphidius gifuensis	684658	Metazoa	C:88.1%[S:85.0%;D:3.1%];F:0.7%;M:11.3%;n:5991	Standard	2	A0A834XPX0;A0A834XQ45
UP000639403	Postia placenta	104341	Fungi	C:85.2%[S:84.8%;D:0.4%];F:3.8%;M:11.1%;n:4464	Standard	1	A0A8H7U0G4
UP000639591	Symbiodinium sp. CCMP2456	1519616	Alveolata	C:70.8%[S:61.4%;D:9.4%];F:11.1%;M:18.1%;n:171	Unknown	0
UP000639643	Colletotrichum musicola	2175873	Fungi	C:97.7%[S:97.5%;D:0.3%];F:0.5%;M:1.8%;n:6841	Close to standard (high value)	2	A0A8H6NW49;A0A8H6NUL2
UP000640762	Grus americana (Whooping crane)	9117	Metazoa	C:72.8%[S:72.5%;D:0.4%];F:8.2%;M:19.0%;n:8338	Standard	1	A0A850U6N9
UP000640999	Chloropsis hardwickii	667144	Metazoa	C:71.6%[S:71.3%;D:0.3%];F:5.9%;M:22.5%;n:10844	Close to standard (low value)	0
UP000641853	Aspergillus felis	1287682	Fungi	C:96.0%[S:95.9%;D:0.1%];F:1.1%;M:2.9%;n:4191	Standard	1	A0A8H6V3N9
UP000642973	Calyptomena viridis (Lesser green broadbill)	135972	Metazoa	C:65.6%[S:65.3%;D:0.3%];F:6.2%;M:28.2%;n:10844	Close to standard (low value)	1	A0A851CK26
UP000643038	Symbiodinium sp. CCMP2592	631055	Alveolata	C:76.6%[S:67.3%;D:9.4%];F:9.4%;M:14.0%;n:171	Unknown	2	A0A812XAE0;A0A812IHZ3
UP000645828	Nyctereutes procyonoides (Raccoon dog) (Canis procyonoides)	34880	Metazoa	C:97.4%[S:94.1%;D:3.3%];F:0.6%;M:2.0%;n:14502	Standard	1	A0A811ZVZ8
UP000646548	Oryzias melastigma (Marine medaka)	30732	Metazoa	C:86.3%[S:81.6%;D:4.7%];F:5.5%;M:8.2%;n:3640	Standard	1	A0A834CAL8
UP000646827	Mucor circinatus	2054153	Fungi	C:95.5%[S:94.1%;D:1.4%];F:1.0%;M:3.4%;n:2449	Outlier (high value)	1	A0A8H7S078
UP000648187	Spodoptera exigua (Beet armyworm) (Noctua fulgens)	7107	Metazoa	C:80.2%[S:77.4%;D:2.8%];F:2.1%;M:17.7%;n:5286	Standard	0
UP000648918	Halcyon senegalensis	342381	Metazoa	C:80.1%[S:79.8%;D:0.3%];F:5.8%;M:14.1%;n:8338	Close to standard (high value)	1	A0A851ZK00
UP000649328	Metschnikowia persimmonesis	2053757	Fungi	C:83.7%[S:79.8%;D:3.9%];F:9.5%;M:6.8%;n:2137	Outlier (high value)	1	A0A8H7LCD7
UP000649617	Symbiodinium pilosum (Dinoflagellate)	2952	Alveolata	C:56.1%[S:47.4%;D:8.8%];F:12.3%;M:31.6%;n:171	Unknown	2	A0A812Q8F5;A0A812VTN4
UP000650467	Chlamydomonas incerta	51695	Chloroplastida	C:95.9%[S:93.0%;D:2.9%];F:2.0%;M:2.1%;n:1519	Unknown	2	A0A835WEG2;A0A835SUA7
UP000650602	Ceratobasidium sp. AG-Ba	170446	Fungi	C:89.4%[S:11.4%;D:78.0%];F:2.9%;M:7.7%;n:2898	Outlier (high value)	2	A0A8H8M626;A0A8H8MPT6
UP000650833	Mucor plumbeus	97098	Fungi	C:96.5%[S:96.2%;D:0.3%];F:0.7%;M:2.8%;n:2449	Standard	3	A0A8H7QZG2;A0A8H7RKQ5;A0A8H7UUK9
UP000651452	Ascochyta lentis	205686	Fungi	C:97.1%[S:96.9%;D:0.2%];F:0.5%;M:2.4%;n:6641	Standard	2	A0A8H7J849;A0A8H7MDF7
UP000652761	Colocasia esculenta (Wild taro) (Arum esculentum)	4460	Chloroplastida	C:57.9%[S:54.9%;D:3.0%];F:17.6%;M:24.5%;n:3236	Outlier (high value)	1	A0A843VDW9
UP000653271	Piaya cayana (Common squirrel cuckoo)	33601	Metazoa	C:72.1%[S:71.7%;D:0.4%];F:8.5%;M:19.5%;n:8338	Standard	0
UP000653305	Phtheirospermum japonicum	374723	Chloroplastida	C:82.5%[S:78.0%;D:4.5%];F:7.5%;M:10.0%;n:2326	Standard	2	A0A830B636;A0A830D969
UP000653383	Nicator chloris	237433	Metazoa	C:63.7%[S:63.5%;D:0.2%];F:7.2%;M:29.1%;n:10844	Standard	0
UP000653454	Plutella xylostella (Diamondback moth) (Plutella maculipennis)	51655	Metazoa	C:87.6%[S:85.8%;D:1.7%];F:2.9%;M:9.5%;n:5286	Outlier (high value)	0
UP000653565	Aspergillus fumigatiaffinis	340414	Fungi	C:96.1%[S:95.8%;D:0.3%];F:1.2%;M:2.7%;n:4191	Standard	1	A0A8H4GGE1
UP000654075	Polarella glacialis (Dinoflagellate)	89957	Alveolata	C:70.2%[S:28.7%;D:41.5%];F:15.8%;M:14.0%;n:171	Unknown	2	A0A813DTQ9;A0A813GRB4
[truncated: 226 more rows]

## Sheet: UniProt sum
Lineage	Total n	Tim50 present
Stramenopila	51	46
Alveolata	69	57
Rhizaria	3	2
Telonemia	0	0
Haptophyta	3	3
Centrohelida	0	0
Cryptophyta	1	1
Katablepharida	0	0
Palpitomonas	0	0
Glaucophyta	0	0
Chloroplastida	238	158
Rhodophyta	7	5
Ancoracysta	0	0
Picozoa	0	0
Apusomonada	1	1
Breviates	0	0
Fungi	885	834
Metazoa	924	609
Amoebozoa	10	7
Diphylleida	0	0
Rigifilida	0	0
Mantamonas	0	0
Discoba	21	13
Metamonada	7	0
Malawimonadida	0	0
Ancyromonadida	0	0
Hemimastigophora	0	0
Other Opisthokonts	5	5

## Sheet: Additional info
BUSCO
Benchmarking Universal Single-Copy Orthologs
Busco shows genomic data completeness in terms of expected gene content based on single-copy orthologs. The version used was BUSCO 4.0.2 C = complete S = single-copy D = duplicated F = fragmented M = missing
CPD
Complete Proteome Detector
CPD statistically analyses a proteome against a group of closely related proteomes. The group has to contain at least 30 proteomes and all the proteomes have to be in the same taxonomic class. According to number of shared proteins, the proteome can be classified into six categories. The ‘low/high value’ indicates whether the protein count is below or above average within the group. The unknown m…
